# Supplementary material for: RNA-seq profiling in leaf tissues of two soybean (Glycine max [L.] Merr.) cultivars that show contrasting responses to drought stress during early developmental stages
Source: Mol Breed. 2023 May 9;43(5):42. doi: 10.1007/s11032-023-01385-1 (PMC10248644; doi:10.1007/s11032-023-01385-1)
Supplement: Supplementary file 1 — (XLSX 462 kb) [file 11032_2023_1385_MOESM1_ESM.xlsx]

## Sheet: TableS1
Table S1. Primers used for qRT-PCR
Gene ID	Forward primer	Reverse primer	Gene Defination
Glyma.10G060000	CCGGAGCTATGATCTGATGC	CCAAAAGCTTGCTCTAGGACC	PIP5K
Glyma.16G081200	TACCCGCCATCCACTCTTTT	TGGCAGTTTCCCTTCTTTGC	NPC
Glyma.01G215100	TCCCACGTCTAAAAGCATGC	TCCTTTTCCACCAGCTCGT	PLD
Glyma.02G093500	GATGATCCTACGTCAAGAAGCA	CCACTGCGAGGACAAAGAAG	PLD
Glyma.19G255300	GGCATATTGACCGAGACAGC	ACCGCAACTCTGACTCTACC	CNGC1
Glyma.09G168700	CCGTATTGTACAACTTGCCCA	TTCTTGCCCAATCCCTAGCA	CNGC20
Glyma.10G153900	CTAGTAGACCACCGGCCAAA	CCGCCATTTTCAAGTGACCA	lipoxygenase 1
Glyma.12G054700	CCAAGTTCGATAATCCCACCA	TCTCCTTCTCCATTGCCTCG	lipoxygenase 2
Glyma.15G031400	GTGATTCAGGGACAGAGCCT	TGCCGATCACACCATTTTGA	β-glucosidase 15
Glyma.13G278600	GGCTGTTGACTTATACCGCA	CCCTACTCGCAGCTTGTCTA	β-glucosidase 46
Glyma.15G250100	GTCGTCCAGAAGCCTTACCT	AAATCGTGCATCATGGTGGG	NCED3
Glyma.01G154900	CTTGACATGATCTCCGGTGG	GGCACCTCAAACCACTTCAT	NCED4
Glyma.14G152100	TCGCACTCAAGGAATTGAAACA	GCAGAGATGACTAACACAACCC	ALDH
Glyma.12G191400	GCGTTTACCAGGACACTACC	TGTTGTCCCACAGTGTGTCT	HPL
Glyma.06G094300	GAACACACTCGACGCTGTTT	AGCAGAACCTCCAATTCCCA	PGI

## Sheet: TableS2
Table S2. Summary of RNA-seq data
Sample	Number of reads	Sum of read length	Number of mapped read	Number of proper mapped reads	Proportion of properly mapped reads
SS2-2_control_1	67115420	6778657420	63678189	47644360	0.7482
SS2-2_control_2	67597680	6827365680	64232219	53275312	0.8294
SS2-2_control_3	62161366	6278297966	59172591	48814066	0.8249
SS2-2_drought_1	60421338	6102555138	57679215	47170478	0.8178
SS2-2_drought_2	61666350	6228301350	59066129	48500220	0.8211
SS2-2_drought_3	68154716	6883626316	64919585	54668282	0.8421
Taekwang_control_1	67752906	6843043506	64192505	51347154	0.7999
Taekwang_control_2	67764412	6844205612	64046332	52089518	0.8133
Taekwang_control_3	61830026	6244832626	58777751	46478468	0.7907
Taekwang_drought_1	74078284	7481906684	69261977	57810830	0.8347
Taekwang_drought_2	67201218	6787323018	62983273	51177904	0.8126
Taekwang_drought_3	71962658	7268228458	68029494	55573482	0.8169
Average	66475531	6714028648	63003272	51212506	0.8126

## Sheet: TableS3
Table S3. The fold change and FPKM of 2748 SS2-2 specific DEGs
GeneID	logFC				FPKM				Gene Defination
	SD/SC	TD/TC	SD/TD	SC/TC	SC	SD	TC	TD
Glyma.01G001700	1.0304	0.886844	-0.053195	-0.185125	3.12153	6.63449	3.06931	6.44039	3-phosphoinositide-dependent protein kinase-1, putative
Glyma.01G004100	1.1572	0.829822	0.119644	-0.200712	1.63113	3.8723	1.60615	3.44949	Regulator of Vps4 activity in the MVB pathway protein
Glyma.01G011700	1.96036	0.069461	1.91901	0.0305457	1.1739	1.92648	1.23334	0.512798	Tetratricopeptide repeat (TPR)-like superfamily protein
Glyma.01G015100	1.2823	0.396425	0.0714073	-0.80556	51.1181	133.038	77.9215	116.993	Plastid-lipid associated protein PAP / fibrillin family protein
Glyma.01G017100	-1.27775	0.00236766	-1.16621	0.122737	27.0601	11.6661	22.1611	23.9823	NAD(P)-binding Rossmann-fold superfamily protein
Glyma.01G017400	1.5753	0.504288	0.399129	-0.66228	24.0559	76.0312	33.839	54.3181	RNA-binding (RRM/RBD/RNP motifs) family protein
Glyma.01G020300	1.00662	0.206804	0.427465	-0.363336	15.6749	32.9732	17.3217	22.9677	Zincin-like metalloproteases family protein
Glyma.01G020400	-2.80921	-1.35091	-1.83667	-0.367155	1.17611	0.165733	1.36202	0.544167
Glyma.01G022100	-1.61101	-1.28134	-0.573774	-0.237897	201.855	66.2545	209.363	92.061	histone H2A 10
Glyma.01G024000	2.04397	1.01344	1.01817	-0.00365614	24.4932	102.975	21.2554	48.7546	uncoupling protein 5
Glyma.01G024300	2.83866	1.21598	2.34576	0.735466	3.75102	28.4019	2.00425	5.36673
Glyma.01G026100	-1.06776	-0.153398	-0.916836	0.00818735	45.0662	22.9551	40.6307	40.1846	Ribosomal protein L18e/L15 superfamily protein
Glyma.01G027600	-3.13345	-1.80938	-0.689673	0.643245	0.746281	0.0908585	0.433742	0.130474	TLD-domain containing nucleolar protein
Glyma.01G029900	-2.49942	-1.83621	-0.635802	0.0395616	0.259296	0.0496064	0.215759	0.0659342
Glyma.01G030600	-1.17377	0.01463	-0.80943	0.393546	63.3248	30.3928	44.4782	49.5585	Nucleic acid-binding, OB-fold-like protein
Glyma.01G031800	1.31397	1.03752	0.0966123	-0.17128	1.491	3.82062	1.36915	3.6894	K+ uptake permease 6
Glyma.01G032200	-2.20537	-2.45295	0.391864	0.15801	1.06429	0.230318	0.847201	0.170299	RING/U-box superfamily protein
Glyma.01G032400	2.14613	-0.982114	3.3331	0.203915	0.132174	0.608918	0.0993529	0.0571333	disease resistance protein (TIR-NBS-LRR class), putative
Glyma.01G037200	2.12127	1.0186	0.941488	-0.156168	0.366152	1.63117	0.35317	0.820807	Matrixin family protein
Glyma.01G038100	1.23234	0.690603	-0.0322871	-0.565187	3.81244	9.17092	4.72321	8.90623	DEAD/DEAH box helicase, putative
Glyma.01G041700	1.42322	1.02169	0.338343	-0.0518403	18.6255	51.1319	17.0244	38.7977	homeobox 1
Glyma.01G047000	-1.61046	-0.464854	-0.955222	0.204092	319.087	113.041	259.237	207.489	Ribosomal protein L34e superfamily protein
Glyma.01G054100	-3.36915	-3.46418	0.375193	0.292584	2.56959	0.230833	1.7529	0.179118	Transducin/WD40 repeat-like superfamily protein
Glyma.01G054500	2.33562	0.692532	2.29357	0.666337	0.342484	1.33624	0.188882	0.320484	chorismate mutase 3
Glyma.01G056100	-3.48482	-0.605519	-1.97281	0.915876	2.17696	0.189649	1.00042	0.728944	senescence-related gene 1
Glyma.01G058000	-1.04548	-0.595267	-0.161359	0.298597	28.2473	14.2313	20.6185	14.7461	general regulatory factor 12
Glyma.01G061100	5.55857	1.15942	1.09505	-3.25943	0.0505747	3.12551	0.500431	1.43299	cytochrome P450, family 78, subfamily A, polypeptide 5
Glyma.01G061900	-6.35763	-5.14772	0	1.16112	0.276025	0	0.126803	0	Uncharacterised protein family UPF0090
Glyma.01G062000	-1.20091	0.34393	-1.41553	0.141373	18.4531	8.81589	15.5844	21.845	6-phosphogluconolactonase 1
Glyma.01G065800	1.50479	-0.0138647	2.00635	0.503924	0.0858365	0.274918	0.0529272	0.0543793	NB-ARC domain-containing disease resistance protein
Glyma.01G069000	2.03647	-0.0191182	1.79735	-0.252665	8.82063	38.0863	9.20766	10.1256
Glyma.01G069500	1.46261	0.425565	0.63419	-0.390253	15.4413	46.563	18.3247	29.842	TCP-1/cpn60 chaperonin family protein
Glyma.01G074500	1.23392	0.745104	1.00893	0.528469	1.44756	3.8457	0.892673	1.8304	Phosphoglycerate mutase family protein
Glyma.01G076700	-3.86274	-0.879597	-1.90474	1.08474	0.59197	0.0362753	0.246624	0.145091
Glyma.01G077200	1.36569	0.981337	0.372217	0.000736882	2.50155	6.78258	2.14306	4.97854	5\'-3\' exonuclease family protein
Glyma.01G078200	1.20574	1.08122	-0.593784	-0.712013	6.86414	17.4918	10.0102	24.4375	SAUR-like auxin-responsive protein family
Glyma.01G078400	1.24055	0.819552	0.104448	-0.309532	1.39544	3.43299	1.48818	2.94051	Plant protein of unknown function (DUF641)
Glyma.01G079100	1.30922	0.283946	0.146338	-0.868614	14.151	40.1659	23.3085	33.7102	Protein kinase superfamily protein
Glyma.01G079500	1.06635	0.248457	0.485397	-0.326085	3.77491	8.14549	3.99996	5.4764	GRAS family transcription factor
Glyma.01G083100	-2.86655	-1.4575	-1.55237	-0.141513	1.95278	0.259337	1.9255	0.775487	Arabidopsis Hop2 homolog
Glyma.01G085200	-2.56704	-2.57148	0.290824	0.291447	0.635655	0.0883493	0.524545	0.0387637	hydroxyproline-rich glycoprotein family protein
Glyma.01G088200	1.40213	0.230916	1.24907	0.0837703	2.97182	8.05139	2.40248	3.25392	NAC (No Apical Meristem) domain transcriptional regulator superfamily protein
Glyma.01G095700	-2.22129	-1.22157	-0.734675	0.278483	1.84932	0.437935	1.48664	0.689051	Tetraspanin family protein
Glyma.01G096800	2.27226	1.8977	1.00748	0.64714	0.077795	0.605659	0.0790621	0.321052	VQ motif-containing protein
Glyma.01G104200	1.17188	1.0531	-0.085057	-0.192102	0.582119	1.39798	0.588247	1.42221	POX (plant homeobox) family protein
Glyma.01G106500	-2.01787	-0.152034	-1.83221	0.0424994	0.860721	0.232458	0.780888	0.75106
Glyma.01G107000	-1.58867	-0.581527	-0.998172	0.0195853	0.608545	0.206619	0.535673	0.395816	Protein of unknown function (DUF3527)
Glyma.01G109300	-1.28186	-1.10256	-0.173909	0.0139437	102.115	43.0674	89.5233	45.6293	tubulin beta chain 3
Glyma.01G114400	3.30775	0.263714	2.74372	-0.299492	0.915813	9.34451	0.955838	1.32806	Plant protein of unknown function (DUF247)
Glyma.01G115000	-1.28101	-0.25995	-1.123	-0.0871146	8.81922	4.20118	8.58127	8.3075	Carbohydrate-binding-like fold
Glyma.01G117000	4.24403	0.428159	1.67514	-2.11403	0.0190989	0.397154	0.0695729	0.111155	receptor like protein 7
Glyma.01G117200	2.3254	1.92412	0.877741	0.47884	0.0581354	0.310429	0.0358514	0.160053	receptor like protein 7
Glyma.01G117900	2.5739	1.31293	2.13209	0.880339	1.219	7.34361	0.5698	1.62975	receptor kinase 3
Glyma.01G124100	-6.59367	-4.94966	0	1.59345	0.437816	0	0.112228	0	gamma interferon responsive lysosomal thiol (GILT) reductase family protein
Glyma.01G124600	-1.43552	-0.998454	-0.367903	0.0842784	3.17125	1.23149	3.45938	1.51346	Protein of unknown function, DUF538
Glyma.01G125000	-1.87801	-1.48128	0.207075	0.620808	1.7902	0.5306	1.07247	0.453296	TRICHOME BIREFRINGENCE-LIKE 35
Glyma.01G128100	4.02674	1.76514	1.96717	-0.288116	0.0730187	1.31567	0.0840942	0.304641	WRKY DNA-binding protein 33
Glyma.01G128700	1.40464	0.765006	0.358344	-0.270837	1.6924	4.54905	1.67375	3.30023	SCAR homolog 2
Glyma.01G129700	-3.89467	-0.388398	-4.11274	-0.592383	3.27525	0.207056	4.8038	3.75714
Glyma.01G131500	1.68528	0.374381	1.10726	-0.18905	7.28874	25.1439	7.40739	11.1236	SOS3-interacting protein 1
Glyma.01G132000	3.59263	1.3437	1.50525	-0.731823	1.83917	24.8593	2.69332	8.52091	with no lysine (K) kinase 5
Glyma.01G132700	-3.74188	-2.23827	-1.23522	0.270934	0.411108	0.0261837	0.284023	0.0679698	Aminotransferase-like, plant mobile domain family protein
Glyma.01G133100	2.79483	1.75562	6.24401	5.12835	0.108955	0.788858	0	0.00736037	Disease resistance protein (CC-NBS-LRR class) family
Glyma.01G133200	-2.56942	-1.75712	-0.735281	0.0835263	0.913195	0.180607	0.84125	0.166816
Glyma.01G135900	1.10469	0.682213	0.00538282	-0.406493	7.54565	17.5355	8.90335	16.6205
Glyma.01G136400	-3.23094	-2.89635	0.0354647	0.373248	1.33041	0.142742	0.97571	0.128119
Glyma.01G136500	1.23036	0.92322	0.337028	0.0403402	2.50582	6.06644	2.11754	4.41447	Protein kinase superfamily protein
Glyma.01G137000	-3.75551	-2.60078	-0.535772	0.625734	3.05586	0.218086	1.69927	0.257022
Glyma.01G140900	2.09654	1.08973	0.335902	-0.663258	0.176545	0.811378	0.2438	0.564378
Glyma.01G142700	1.17882	0.654182	0.400529	-0.112523	1.27825	3.01767	1.17725	2.17471	RNA helicase family protein
Glyma.01G150100	-4.18537	-4.11932	0.820917	0.869949	0.76106	0.020017	0.404189	0.0207977
Glyma.01G152200	3.02236	1.41385	2.03641	0.427816	0.233393	2.21163	0.157174	0.369401	Leucine-rich repeat protein kinase family protein
Glyma.01G155000	2.18118	0.77668	0.807186	-0.588355	0.855432	4.04937	1.12131	2.19893	Tetratricopeptide repeat (TPR)-like superfamily protein
Glyma.01G156500	-3.24531	-1.19367	-1.66045	0.400469	0.617495	0.0635082	0.413042	0.193033
Glyma.01G162100	-1.03346	-0.784331	-0.835683	-0.579466	11.0846	5.78825	14.8553	9.58747	phospholipase D delta
Glyma.01G163000	1.11436	0.98346	0.477791	0.357704	3.41296	7.79368	2.35089	5.35551	Eukaryotic aspartyl protease family protein
Glyma.01G164900	1.02239	0.383077	0.373756	-0.258079	4.32804	9.43329	4.61784	6.81951	Senescence/dehydration-associated protein-related
Glyma.01G166100	1.78828	0.98945	0.713285	-0.0770214	3.03894	11.1099	2.86716	6.19289	calcium-dependent protein kinase 16
Glyma.01G168000	-1.27482	0.095892	-1.19149	0.18826	59.728	26.706	47.7552	56.4372	vacuolar H+-pumping ATPase 16 kDa proteolipid subunit 4
Glyma.01G171300	-2.10597	-1.4278	-0.703166	-0.0154338	0.805203	0.188219	0.728155	0.294039	P-loop containing nucleoside triphosphate hydrolases superfamily protein
Glyma.01G172000	1.13891	0.711694	0.362061	-0.0588155	5.07297	11.7153	4.58952	8.53784
Glyma.01G172700	2.5367	2.13915	2.59212	2.18369	0.0619321	0.385726	0.00951027	0.0589098	NmrA-like negative transcriptional regulator family protein
Glyma.01G173800	4.95186	2.15666	1.8953	-0.865347	0.020589	0.736274	0.0356958	0.190323	ARM repeat superfamily protein
Glyma.01G179400	-1.32191	0.939761	-1.96099	0.305542	9.06875	3.90977	6.64077	14.0143	cytochrome P450, family 71, subfamily B, polypeptide 34
Glyma.01G180200	1.90112	-0.575973	2.40298	-0.0603091	1.23402	4.87606	1.15044	0.903677	Protein of unknown function, DUF547
Glyma.01G182500	1.18561	0.92194	0.0259952	-0.227251	42.0013	103.472	43.6776	94.4715	Thioredoxin superfamily protein
Glyma.01G183900	-9.80643	-7.4431	0	2.30677	2.76725	0	0.535948	0	ASYMMETRIC LEAVES 2-like 1
Glyma.01G185400	1.53223	-0.228027	1.57761	-0.164126	3.8549	12.2895	3.93143	3.97978	Cyclin-dependent kinase inhibitor family protein
Glyma.01G185900	1.21957	0.715855	0.063628	-0.429978	13.547	34.159	15.8379	30.0036	Protein of unknown function (DUF1685)
Glyma.01G186100	-1.1629	-1.02936	0.0207695	0.161818	2.34941	1.11558	1.87943	1.03598
Glyma.01G187400	-1.92419	-1.27589	0.152832	0.811056	3.48564	0.86262	1.68256	0.715847	DNA-directed DNA polymerases
Glyma.01G187900	-1.73408	-0.854302	-0.369545	0.519815	1.03911	0.315863	0.640691	0.381846	PLC-like phosphodiesterases superfamily protein
Glyma.01G191100	1.03714	0.684077	0.290509	-0.0525809	2.87805	6.27003	2.59562	4.81332	Tetratricopeptide repeat (TPR)-like superfamily protein
Glyma.01G191400	-3.98454	-3.41036	-0.435958	0.14659	0.250241	0.0142403	0.200244	0.0189542
Glyma.01G193400	-1.98542	-2.99365	1.19912	0.200072	0.390222	0.0989481	0.298319	0.0355615	cyclin d5;1
Glyma.01G193500	-2.6378	-1.23207	-0.599293	0.810929	0.917647	0.137689	0.445142	0.184717	ARM repeat superfamily protein
Glyma.01G198500	1.32807	-0.0502612	0.783262	-0.581604	104.596	293.515	140.462	161.345
Glyma.01G199400	1.94303	1.25316	-0.165951	-0.84701	1.55877	7.0709	2.606	7.47974	aluminum-activated, malate transporter 12
Glyma.01G200100	3.64037	2.08792	0.771828	-0.735214	0.049461	0.654491	0.0840407	0.384433	nitrate transporter 1.5
Glyma.01G200200	1.03955	-0.17325	1.11346	-0.0858034	8.17987	18.7819	7.9058	8.26379	plastidial pyruvate kinase 3
Glyma.01G200500	-1.08602	-0.0115435	-1.04711	0.0412946	2.99508	1.47724	2.66957	3.07272	myo-inositol polyphosphate 5-phosphatase 2
Glyma.01G202200	1.85716	-0.178561	1.83152	-0.200594	0.306354	1.3445	0.321473	0.342444	BON association protein 2
Glyma.01G206100	-3.65937	-3.14879	-0.149195	0.362244	1.57691	0.124732	1.10568	0.132762
Glyma.01G207700	-1.13027	-0.806954	-0.477115	-0.144033	214.414	101.462	208.453	128.763	Ribosomal protein L23/L15e family protein
Glyma.01G209300	1.03348	0.767515	0.110711	-0.145506	2.39668	5.0544	2.24916	4.34253	RGPR-related
Glyma.01G209700	1.38805	-0.485593	1.50933	-0.353815	9.54078	26.3578	10.7546	8.7984
Glyma.01G209800	1.11351	-0.00936459	0.732413	-0.377225	3.00198	6.4864	3.36798	3.75874	DNAJ heat shock N-terminal domain-containing protein
Glyma.01G210500	-2.06052	-3.59515	1.16024	-0.368703	0.212748	0.0533623	0.244778	0.0291889	nitrate transporter 1.1
Glyma.01G211200	-1.15916	-0.962352	-0.371252	-0.164909	30.7811	14.2769	29.8354	16.8261	stress-inducible protein, putative
Glyma.01G213000	1.856	-0.971851	1.62091	-1.19087	0.406843	1.59113	0.800557	0.505535	MATE efflux family protein
Glyma.01G215100	1.59858	-0.38704	2.63853	0.662654	2.46317	7.61776	1.38208	1.18303	phospholipase D beta 1
Glyma.01G217400	-1.94255	-1.60359	-0.675397	-0.326303	15.4256	4.1847	16.1842	5.94412	winged-helix DNA-binding transcription factor family protein
Glyma.01G219700	-1.52182	-0.954548	-0.244656	0.334753	9.17606	3.36876	6.2959	3.42251	Polynucleotidyl transferase, ribonuclease H-like superfamily protein
Glyma.01G220800	3.07724	2.88416	0.270147	0.0750649	0.0582559	0.514616	0.0460223	0.410254	hydroxyproline-rich glycoprotein family protein
Glyma.01G221200	2.65801	0.305285	2.71221	0.365584	1.52497	10.3433	1.0716	1.55827	PLAC8 family protein
Glyma.01G223000	-2.23278	-2.23546	0.602268	0.601321	0.921944	0.19445	0.540509	0.105132
Glyma.01G223600	1.4101	0.930049	0.662102	0.189991	0.555587	1.48263	0.424505	0.924528	cation/H+ exchanger 18
Glyma.01G224200	1.10104	0.888526	0.00381712	-0.198486	2.35261	5.29535	2.26806	4.77348	SPA1-related 2
Glyma.01G224400	-1.78611	-1.69362	0.153583	0.259915	0.637353	0.19607	0.491618	0.163561	adenine nucleotide transporter 1
Glyma.01G227600	-1.98137	-1.76094	1.15116	1.37762	1.8386	0.553228	0.777576	0.170058
Glyma.01G230000	-7.06198	-6.21649	0	0.795397	0.403926	0	0.190716	0	Eukaryotic aspartyl protease family protein
Glyma.01G231400	1.0978	0.940829	-0.0529298	-0.194725	8.99192	19.7314	8.92913	20.5243	FK506 BINDING PROTEIN 53
Glyma.01G236300	-2.83361	-2.72151	0.0167542	0.139072	11.4609	1.51571	8.89567	1.48443	Tesmin/TSO1-like CXC domain-containing protein
Glyma.01G236600	-1.19963	-0.858805	-0.338786	0.0138361	90.3948	41.2228	80.7087	49.2744	Ribosomal protein S3Ae
Glyma.01G237200	-1.18361	-0.515111	-0.244484	0.438025	32.4114	15.3201	22.1089	17.4589
Glyma.01G242700	-6.48615	-1.87774	-3.79675	0.843904	1.82578	0.0167644	1.01017	0.278434
Glyma.01G242900	-1.22597	-0.631052	-0.389238	0.217844	98.3007	43.848	79.838	64.4818
Glyma.01G244500	1.30869	0.940986	0.578555	0.214043	3.55485	8.57541	2.37466	5.49902	Calcium-dependent lipid-binding (CaLB domain) family protein
Glyma.02G000500	-1.95414	-0.879879	-0.401224	0.690621	12.4377	3.6279	7.40597	4.51742	AUX/IAA transcriptional regulator family protein
Glyma.02G001500	-1.41418	-0.681256	-1.30667	-0.571373	50.252	19.2529	64.7006	44.5404	3-ketoacyl-CoA synthase 11
Glyma.02G003000	2.52794	-0.0858004	2.30622	-0.304243	1.16136	6.61171	1.21474	1.26706
Glyma.02G004100	-1.39915	-1.03074	-0.455391	-0.0747201	119.872	47.0124	114.328	60.9706	Ribosomal protein L14
Glyma.02G004200	1.94147	1.15797	0.894099	0.125416	1.35924	5.36378	1.05118	2.75339	COP1-interacting protein-related
Glyma.02G004600	-2.37322	-1.43547	-0.976483	-0.0288365	0.597826	0.114887	0.566731	0.203282	IQ-domain 19
Glyma.02G007400	2.7633	2.87585	0.7188	0.827443	0.247978	1.70507	0.115493	0.994339	Chitinase family protein
Glyma.02G009500	2.45557	1.18387	0.862754	-0.402302	8.18141	46.0853	9.56255	23.807	NIM1-interacting 1
Glyma.02G012800	-1.03618	-0.873636	0.15728	0.333566	8.97137	4.42145	6.32173	3.76056	Vps51/Vps67 family (components of vesicular transport) protein
Glyma.02G013000	-2.22923	-0.156514	-1.36579	0.716784	0.817252	0.164773	0.431916	0.386083	RING/FYVE/PHD zinc finger superfamily protein
Glyma.02G013600	-1.0419	-0.177885	-0.600916	0.27132	31.0774	15.8518	23.325	22.62	20S proteasome alpha subunit E2
Glyma.02G014200	1.10577	0.938669	0.359791	0.206046	5.15995	12.1533	3.87545	9.03211	CTP synthase family protein
Glyma.02G015000	2.3499	1.57955	-0.0062312	-0.770116	5.0714	29.045	7.66638	27.6019
Glyma.02G021400	1.50908	0.931914	0.854233	0.282572	2.08357	6.14749	1.44274	3.15216	SPFH/Band 7/PHB domain-containing membrane-associated protein family
Glyma.02G023900	2.42585	0.862158	1.87498	0.323698	0.80484	4.9846	0.58629	1.31506	Disease resistance protein (TIR-NBS-LRR class) family
Glyma.02G026100	1.91176	-0.957963	2.07325	-0.785946	0.276923	1.00581	0.305437	0.282817
Glyma.02G034400	2.46212	0.804007	0.635122	-1.00301	0.264802	1.5423	0.486655	0.962426	HD domain-containing metal-dependent phosphohydrolase family protein
Glyma.02G034500	-2.89506	-0.363263	-2.88852	-0.35283	1.3475	0.164264	1.52083	1.21651	Plant protein of unknown function (DUF936)
Glyma.02G034800	-1.45506	-0.652917	-0.418745	0.397182	74.2113	29.4351	52.3656	36.7919	Nucleic acid-binding, OB-fold-like protein
Glyma.02G036100	1.38811	1.10537	-0.223758	-0.492501	1.57792	4.51445	1.9367	5.05288
Glyma.02G040800	3.56103	0.650963	2.78236	-0.12951	0.208851	1.25418	0	0.190493
Glyma.02G043500	2.67355	0.228411	2.43517	-0.00622476	3.69065	24.3172	3.13332	4.26039	F-box family protein with a domain of unknown function (DUF295)
Glyma.02G043600	3.49877	1.06149	1.81261	-0.624876	0.283615	4.36064	0.394751	0.844088
Glyma.02G045100	1.04798	-0.716602	1.83986	0.0874377	2.47993	5.3212	1.92962	1.42528	Eukaryotic aspartyl protease family protein
Glyma.02G045600	-2.86144	-3.22897	0.718954	0.357153	4.76568	0.585536	3.29839	0.347027	embryo defective 3006
Glyma.02G047000	-1.27679	0.00959964	-1.09641	0.20115	29.645	15.038	24.3479	29.9765	sulfurtransferase 18
Glyma.02G047200	1.72912	-0.238179	0.774103	-1.17703	0.0956562	0.358341	0.195874	0.194948	oligopeptide transporter 7
Glyma.02G049100	-1.07446	-0.210481	-0.549182	0.327162	20.0961	10.6179	15.0251	14.4964
Glyma.02G052700	-6.17577	-3.27057	-1.25054	1.65969	0.907189	0.00855213	0.257757	0.0241904	Peroxidase superfamily protein
Glyma.02G053600	3.18769	0.801285	3.13077	0.73753	1.0683	9.95024	0.527167	1.07502	cytochrome BC1 synthesis
Glyma.02G054900	4.06566	0.622128	4.19994	0.761949	0.0682448	1.26338	0.0333171	0.0804597
Glyma.02G055000	4.9613	0.846811	2.32358	-1.75546	0.0105684	0.478554	0.042226	0.0888946
Glyma.02G055100	2.32382	0.33935	1.65711	-0.314218	0.150871	0.796593	0.159574	0.235538	Chaperone DnaJ-domain superfamily protein
Glyma.02G056000	-4.40022	-3.87183	0.936497	1.47219	2.28123	0.108995	0.671575	0.0500499
Glyma.02G056600	-3.33597	-3.43725	-0.334138	-0.432891	0.265812	0.0238543	0.302145	0.0270361	GATA type zinc finger transcription factor family protein
Glyma.02G057500	-7.12346	-2.81957	-4.97423	-0.611755	0.307781	0	0.443376	0.0703192	Cytochrome P450 superfamily protein
Glyma.02G057900	-1.29237	-0.605346	-0.328255	0.374429	28.0385	12.5276	20.3099	14.9067	Protein of unknown function (DUF1195)
Glyma.02G059100	1.24814	0.0283919	1.30719	0.0985813	1.24461	3.23627	1.12275	1.28351	Protein of unknown function (DUF677)
Glyma.02G059500	-1.96778	0.0986351	-2.65758	-0.581643	23.533	6.7478	32.0975	38.2214	PQ-loop repeat family protein / transmembrane family protein
Glyma.02G067400	-1.54875	-0.631231	-0.935106	-0.0053974	303.267	108.993	276.866	197.207	ribosomal protein S27
Glyma.02G068900	-1.0442	-0.52842	-0.645274	-0.115371	6.51497	3.57876	6.47031	5.08538	xyloglucan endotransglucosylase/hydrolase 5
Glyma.02G069800	-3.66815	-5.00326	1.4116	0.0666837	1.18496	0.0858541	0.971192	0.0290078	Aquaporin-like superfamily protein
Glyma.02G074600	-1.51003	-1.20196	0.131778	0.456317	4.58539	1.57918	3.02981	1.51895
Glyma.02G075800	-2.69932	-2.91239	-0.0761267	-0.280977	0.435701	0.0595971	0.470145	0.0696501	Protein of unknown function (DUF679)
Glyma.02G078000	-1.33588	-0.491381	-0.668936	0.1881	32.7167	13.862	23.4901	18.206	Ribosomal protein S13/S18 family
Glyma.02G079400	1.57128	0.287717	0.459447	-0.81594	12.8385	42.4133	20.3101	28.6532	one-helix protein 2
Glyma.02G087400	-1.12684	-0.620745	-0.739102	-0.222631	10.1693	5.01556	10.5606	7.87544	related to AP2.7
Glyma.02G088700	5.1949	1.67315	2.51918	-0.977308	0	0.243017	0.0096268	0.0388313	Protein kinase family protein
Glyma.02G089900	-4.567	-5.50942	1.88973	0.867175	0.191719	0.00614127	0.0905804	0	MATE efflux family protein
Glyma.02G092000	-1.4313	-0.709442	-0.219335	0.51223	7.86356	2.86524	4.72658	3.18654
Glyma.02G093500	2.03965	0.947818	0.368385	-0.707985	0.318116	1.39217	0.448231	1.00122	phospholipase D beta 1
Glyma.02G094300	1.3496	0.300028	0.906973	-0.13137	6.40717	16.5622	5.89086	8.397	2-oxoglutarate dehydrogenase, E1 component
Glyma.02G095300	1.43792	0.697166	0.162069	-0.565662	0.375706	1.40871	0.664439	1.33374
Glyma.02G097800	-4.00193	-5.17019	1.3303	0.158253	1.095	0.0671119	0.894204	0.01927
Glyma.02G103300	1.01065	0.903366	0.270349	0.171468	5.99746	12.6733	4.58592	10.032	RING/U-box superfamily protein
Glyma.02G104600	-1.37878	-1.66704	0.00240576	-0.277287	23.0054	9.04769	24.0503	8.62508	UDP-glucosyl transferase 73B3
Glyma.02G107100	-1.27276	-0.823994	-0.736798	-0.276067	151.614	65.2343	163.354	101.414	Ribosomal protein L34e superfamily protein
Glyma.02G111100	2.37318	0.574963	4.56063	2.74026	0.0757107	0.375566	0.0051719	0.0145667
Glyma.02G112500	-2.47245	-1.44437	-0.856564	0.180116	1.48782	0.218355	1.12164	0.397387	Transducin/WD40 repeat-like superfamily protein
Glyma.02G114300	-1.91341	-1.73062	-0.449086	-0.253642	0.967012	0.27451	0.967849	0.343651	Remorin family protein
Glyma.02G115600	-1.07593	-0.583966	-0.208028	0.296219	3.95258	2.06921	3.01676	2.27067	QUASIMODO2 LIKE 1
Glyma.02G117000	1.56427	-0.0004428	1.87624	0.32948	3.42858	10.5582	2.44718	2.92083	Purple acid phosphatases superfamily protein
Glyma.02G119200	-1.30583	-0.681304	-0.49618	0.139332	144.1	63.1738	119.739	83.3032	SPIRAL1-like1
Glyma.02G122300	2.3796	1.32971	0.164664	-0.881503	0.0832116	0.447952	0.131915	0.380878
Glyma.02G125800	3.02838	0.334415	2.10703	-0.586728	0.964673	8.22966	1.24042	1.75057
Glyma.02G125900	2.05814	0.646271	1.30482	-0.100105	17.7353	76.5739	16.612	29.1123
Glyma.02G126600	-4.76356	-4.36317	0.03732	0.427898	0.384254	0.0108617	0.231926	0.0100334
Glyma.02G129300	-1.1597	-0.66566	-0.791193	-0.286888	1.95176	0.936638	2.07788	1.52484	Protein kinase superfamily protein
Glyma.02G130400	3.86067	2.47029	1.91511	0.52838	0.0629005	1.3576	0.0479038	0.340601	Chalcone and stilbene synthase family protein
Glyma.02G130500	2.67654	1.61841	1.34026	0.2961	2.00028	13.7747	1.4296	5.4351
Glyma.02G132900	1.9224	-0.108776	1.41974	-0.602093	3.60261	13.8294	4.73747	5.09821	protein disulfide isomerases
Glyma.02G134300	-1.51318	-1.2494	0.327169	0.60035	1.2433	0.422226	0.722459	0.348338	P-loop containing nucleoside triphosphate hydrolases superfamily protein
Glyma.02G134500	2.06106	1.0908	1.05877	0.0971466	0.561315	2.53158	0.469357	1.141	Protein of unknown function (DUF1645)
Glyma.02G134800	-1.40194	-0.993381	-0.515725	-0.0965877	14.7064	5.61752	13.6235	7.78836	peptidyl-prolyl cis-trans isomerase / cyclophilin-40 (CYP40) / rotamase
Glyma.02G136900	-3.18163	-1.02698	-1.39066	0.775218	0.994641	0.115081	0.548372	0.293628	Zinc-finger domain of monoamine-oxidase A repressor R1
Glyma.02G137600	-1.02486	-0.215092	-0.532891	0.289871	48.9446	26.1168	37.0399	35.4561	selenoprotein family protein
Glyma.02G137800	-1.1511	-0.220323	-0.867177	0.0739265	9.04417	4.27563	7.64643	7.2421
Glyma.02G139700	1.89528	0.660205	0.855244	-0.368763	1.38163	5.55644	1.58678	2.87698	basic helix-loop-helix (bHLH) DNA-binding superfamily protein
Glyma.02G144100	1.41704	0.287552	0.993766	-0.123763	0.374397	1.06795	0.357911	0.518638	Tetratricopeptide repeat (TPR)-like superfamily protein
Glyma.02G148100	-3.92414	-1.73196	-1.74973	0.446243	0.684645	0.0448841	0.447692	0.14868	F-box family protein
Glyma.02G149300	3.14077	-3.4132	4.79175	-1.7803	0.0411766	0.427779	0.145517	0.013935	organic cation/carnitine transporter 3
Glyma.02G149900	1.39483	0.0160651	0.959644	-0.412143	3.50308	9.79883	3.96691	4.87822	oxidoreductase, 2OG-Fe(II) oxygenase family protein
Glyma.02G150800	-1.97457	-0.899817	-0.647754	0.441035	18.4188	5.02604	12.9952	7.38225	histidine-containing phosphotransfer factor 5
Glyma.02G151800	-2.56797	-1.25452	-1.35329	-0.0317438	5.69023	1.06891	5.11123	2.52525	Rho GTPase activating protein with PAK-box/P21-Rho-binding domain
Glyma.02G154300	-6.56406	-0.204504	-5.54262	0.87551	0.460378	0	0.227791	0.196289	Glutathione S-transferase family protein
Glyma.02G155200	1.43976	0.566052	0.543032	-0.322082	1.4391	3.81245	1.46384	2.46679	DNA mismatch repair protein, putative
Glyma.02G158100	1.28233	0.984497	0.145069	-0.140759	0.859553	2.16912	0.796881	1.84381
Glyma.02G159300	2.52605	-2.22342	5.39619	0.620657	0.0433712	0.254614	0.0241772	0.0044507
Glyma.02G166100	1.57867	0.772588	0.671816	-0.125243	2.18976	6.97686	2.17002	3.76739
Glyma.02G166500	1.19433	0.782601	0.139793	-0.25658	5.81917	15.1468	6.22363	12.5838	Protein of unknown function, DUF593
Glyma.02G183300	2.50937	1.26849	1.87387	0.640859	0.357557	2.06976	0.195239	0.579019	PR5-like receptor kinase
Glyma.02G185100	-3.68193	-4.00209	0.702246	0.391687	0.490205	0.0380702	0.330793	0.0201032	HXXXD-type acyl-transferase family protein
Glyma.02G193200	1.6575	0.825767	0.862947	0.0450135	3.65898	12.6376	3.19212	6.56674
Glyma.02G193700	-1.00392	-0.628132	-0.274938	0.112772	15.2659	8.362	12.9385	9.49166
Glyma.02G197000	1.94473	0.651344	0.713203	-0.570156	1.93122	7.86372	2.47635	4.51264	Leucine-rich repeat protein kinase family protein
Glyma.02G202000	-4.03395	-3.35073	0.749369	1.4285	0.72882	0.041964	0.229149	0.00649687
Glyma.02G202500	-1.16342	-0.25927	-1.11121	-0.201371	140.708	67.0112	142.477	133.618	aldehyde dehydrogenase 11A3
Glyma.02G207900	-1.34991	-1.33681	-0.252635	-0.227018	11.9055	4.89801	13.0872	5.23212	Metal-dependent phosphohydrolase
Glyma.02G208700	-1.03164	-0.823394	-0.451919	-0.235049	110.926	58.1805	117.799	73.4028	general regulatory factor 1
Glyma.02G209600	-2.74008	-0.847511	-1.40731	0.497031	5.41366	0.847971	3.42853	2.08271
Glyma.02G211000	1.47102	1.05178	-0.109382	-0.521951	0.878507	2.61405	1.11944	2.65673	purine permease 3
Glyma.02G211700	-2.12627	-0.686483	-1.45974	-0.00966728	29.0591	6.97497	26.6196	17.2372	Mitochondrial substrate carrier family protein
Glyma.02G212000	-1.77309	-0.934293	-0.975893	-0.125939	4.98964	1.5583	4.93198	2.8828	Protein kinase superfamily protein
Glyma.02G217300	-1.3907	-0.995287	-0.468786	-0.0655443	9.01258	3.57339	8.2751	4.62078	CBL-interacting protein kinase 8
Glyma.02G217800	-3.56744	-7.05364	3.2025	-0.371343	0.331964	0.0190857	0.409315	0	beta HLH protein 93
Glyma.02G218000	-7.44961	-6.27185	0	1.1315	1.09399	0	0.440108	0
Glyma.02G219700	-4.37046	-1.33924	-2.07788	0.965201	2.1663	0.428254	1.07419	0.495649	methyl esterase 17
Glyma.02G220000	-1.30204	-0.822163	-0.490312	0.000342933	349.29	150.083	318.304	197.744	Ribosomal protein L16p/L10e family protein
Glyma.02G225500	-1.28991	-0.234129	-0.0900693	0.979936	13.6124	6.23243	6.56728	6.19811	JOSEPHIN-like protein
Glyma.02G226900	1.35556	0.881122	0.16088	-0.30195	3.82322	10.3378	4.01613	8.98373	Double Clp-N motif-containing P-loop nucleoside triphosphate hydrolases superfamily protein
Glyma.02G230200	-2.42553	-1.34489	-0.949451	0.136028	3.56148	0.691835	2.92196	1.26003	Protein of unknown function (DUF640)
Glyma.02G232000	1.39505	-0.566907	1.98999	0.0381725	1.30399	3.60248	1.1418	0.836299	exocyst subunit exo70 family protein B1
Glyma.02G233200	-2.34303	-1.35001	-1.05509	-0.0494862	0.747967	0.147162	0.690718	0.302158	Major facilitator superfamily protein
Glyma.02G239300	-7.87178	-10.3416	3.54561	0.99457	6.74955	0.0226903	2.77766	0	AMP-dependent synthetase and ligase family protein
Glyma.02G239700	-1.09996	-0.439415	-0.766928	-0.0959049	153.933	76.2833	149.762	122.161	Ribosomal protein S26e family protein
Glyma.02G242200	-1.04298	-0.764373	-0.330344	-0.0393764	16.2456	8.31886	14.8279	9.91937
Glyma.02G244000	-3.58957	-0.777447	-2.33309	0.49121	2.64919	0.199763	1.58718	0.975896	glutamine synthase clone R1
Glyma.02G244200	-2.10218	-1.95997	0.208049	0.360968	1.04927	0.248452	0.710329	0.2201	plasmodesmata-located protein 7
Glyma.02G245000	-2.36452	-1.62494	-0.651937	0.091987	33.0974	6.59945	26.9831	9.71453	high mobility group A
Glyma.02G245100	-1.95747	-1.29401	-0.66635	0.00438267	30.0111	7.3918	26.1556	10.7056	high mobility group A
Glyma.02G253300	-1.44424	-0.421025	-0.831272	0.206592	11.2302	4.41547	8.78477	7.27774	Yos1-like protein
Glyma.02G254200	1.82994	0.947163	0.446529	-0.417331	1.44549	5.80468	1.71883	4.37157	Duplicated homeodomain-like superfamily protein
Glyma.02G254400	1.36729	0.983617	0.303665	-0.0687854	9.05398	24.0352	8.17224	18.6124
Glyma.02G254500	-1.05786	-0.908082	0.0910514	0.253588	63.11	31.9914	48.0962	28.2501	Microsomal signal peptidase 25 kDa subunit (SPC25)
Glyma.02G255100	-1.1744	-0.289834	-0.680816	0.214555	3.48606	1.79545	2.78336	2.80154	Nucleotide-diphospho-sugar transferases superfamily protein
Glyma.02G257100	-3.12453	-2.77048	-0.512973	-0.152719	0.196132	0.0176931	0.207043	0.0226319	Phosphoinositide-specific phospholipase C family protein
Glyma.02G259100	-1.75162	-0.585896	-1.37136	-0.198154	4.48222	1.3725	4.51054	3.34241	Plant protein of unknown function (DUF827)
Glyma.02G259700	-3.10226	-1.7083	0.022667	1.42919	0.76833	0.0888937	0.259577	0.0856194	Hypoxia-responsive family protein
Glyma.02G260100	-4.83041	-1.35653	-3.62171	-0.140414	5.83411	0.202579	5.44677	2.29494	Transmembrane amino acid transporter family protein
Glyma.02G263900	1.89355	0.831417	0.925105	-0.126409	7.3032	28.6629	6.76775	14.2023	Leucine-rich repeat protein kinase family protein
Glyma.02G264900	-5.53725	-3.96182	-1.08511	0.50679	13.2585	0.243583	8.13668	0.427889	myb domain protein 73
Glyma.02G265900	-10.2049	-11.8778	1.91452	0.145969	29.6622	0.0180213	22.3225	0	Calcium-binding EF-hand family protein
Glyma.02G267100	-1.92236	-6.4525	5.1676	0.544098	0.385059	0.106161	0.261671	0	Myzus persicae-induced lipase 1
Glyma.02G268200	-1.91453	-0.0778216	-1.65632	0.189973	0.743101	0.20633	0.574407	0.581244	ethylene-forming enzyme
Glyma.02G269500	-1.43597	-1.1683	0.457575	0.739379	2.75214	1.09456	1.46464	0.72394	Calcineurin-like metallo-phosphoesterase superfamily protein
Glyma.02G270700	2.21151	0.961872	1.65738	0.414627	0.472705	2.51764	0.332799	0.741536	chitin elicitor receptor kinase 1
Glyma.02G271000	-2.57748	-6.30328	4.11814	0.293081	0.185639	0.0331412	0.144417	0	Plant protein of unknown function (DUF247)
Glyma.02G271600	1.33487	0.578995	0.516791	-0.229651	0.552545	1.45292	0.55894	0.946246	Tetratricopeptide repeat (TPR)-like superfamily protein
Glyma.02G272100	-3.15864	-3.0372	1.00361	1.13084	0.37055	0.0394123	0.141156	0.0151486	Glycosyl hydrolase family protein
Glyma.02G275600	-1.50269	-0.500409	-0.623852	0.394013	362.992	142.089	263.743	205.947	calmodulin 5
Glyma.02G277900	-2.67752	-0.95373	-1.1661	0.567542	9.99122	1.6675	6.0547	3.49709	Aldolase superfamily protein
Glyma.02G279500	1.25719	0.533401	0.48308	-0.228073	6.03863	15.1099	6.00194	10.6127	Telomerase activating protein Est1
Glyma.02G284800	2.15036	0.538087	1.76485	0.1672	0.142084	0.784904	0.123045	0.211997	Eukaryotic aspartyl protease family protein
Glyma.02G291000	-1.19359	-0.584676	-0.250212	0.372747	45.0128	21.7614	33.0607	24.8596	OTU-like cysteine protease family protein
Glyma.02G293900	-2.68806	-1.79185	-0.720354	0.186704	2.26182	0.349085	1.76801	0.540733	glycosyl hydrolase 9B8
Glyma.02G298500	2.23737	0.189138	2.41765	0.375365	2.77592	9.9911	2.50144	3.91348	multidrug resistance-associated protein 3
Glyma.02G299200	-2.17719	-2.94943	0.998108	0.229125	0.40321	0.0897196	0.327935	0.0308968	Pectin lyase-like superfamily protein
Glyma.02G299300	-4.88745	-2.03778	-2.14458	0.718887	0.259047	0.00764437	0.15059	0.0383595	Pectin lyase-like superfamily protein
Glyma.02G300100	-4.54976	-3.394	0.0547445	1.20114	0.184966	0.00549673	0.0773079	0.00590867
Glyma.02G300300	1.62978	0.484976	0.64716	-0.48852	7.07588	22.9572	8.49801	13.7285
Glyma.02G302900	-1.51876	-0.642006	-1.0663	-0.175356	1.56775	0.620414	1.59205	1.11585	uridine kinase-like 4
Glyma.02G303200	-1.53514	-0.779969	-0.698962	0.0661573	12.0166	4.48352	10.6502	6.84911
Glyma.02G304900	-6.39023	-4.2909	-2.60756	-0.467617	0.27854	0	0.332912	0.0155106	F-box family protein
Glyma.02G306300	1.09917	0.708279	0.362422	-0.018916	4.17662	9.44429	3.75609	6.93795	zinc-dependent activator protein-1
Glyma.02G308600	-2.30539	1.07383	-2.56837	0.820127	0.976111	0.187851	0.486252	1.1054	Protein kinase superfamily protein
Glyma.03G001500	1.95553	0.659214	1.78561	0.486603	3.87232	15.5443	2.3307	4.22143	HAD superfamily, subfamily IIIB acid phosphatase
Glyma.03G003000	3.51874	0.118147	3.66753	0.255038	0.231092	2.6537	0.150327	0.199794	S-locus lectin protein kinase family protein
Glyma.03G004200	-1.41384	-0.348595	-0.626927	0.451371	26.3772	10.4081	17.794	15.401	ubiquitin-conjugating enzyme 22
Glyma.03G004300	-1.16679	-0.882459	-0.248507	0.0522478	7.94553	3.75486	6.95812	4.72644
Glyma.03G007300	-1.05033	-0.790225	-0.00424409	0.267759	2.3805	1.21426	1.75098	1.15962	frataxin homolog
Glyma.03G014000	1.72229	0.248596	0.667746	-0.796016	9.31045	32.2631	13.6235	19.3853	K+ efflux antiporter 2
Glyma.03G015800	2.07231	0.609007	1.6653	0.216676	1.83675	8.40545	1.47903	2.59954	BON association protein 2
Glyma.03G017700	1.90161	0.568767	1.4518	0.139357	0.104615	0.399738	0.0879919	0.142113
Glyma.03G020400	2.19796	0.268705	0.464277	-1.46331	0.397127	1.5761	0.82524	1.43917	cytochrome P450, family 704, subfamily A, polypeptide 2
Glyma.03G021600	1.67504	0.708582	0.936374	-0.022756	0.884469	2.81327	0.872792	1.74104	cytochrome P450, family 704, subfamily A, polypeptide 2
Glyma.03G021700	-2.82811	-1.98973	-0.495537	0.34807	4.24437	0.588876	2.90742	0.767696	ataurora3
Glyma.03G029800	-2.28762	-1.64351	-0.808775	-0.160386	7.52044	1.57064	7.45213	2.59806	Plant-specific transcription factor YABBY family protein
Glyma.03G031400	3.29477	2.46368	-0.943615	-1.76322	0.359648	3.97158	1.09581	7.12541	cytochrome P450, family 83, subfamily B, polypeptide 1
Glyma.03G033600	-1.91551	-1.36904	0.17444	0.730912	4.1781	1.12522	2.20283	0.937679	C2H2-like zinc finger protein
Glyma.03G034400	1.28835	-0.614173	2.1632	0.270238	0.635823	1.36144	0.496345	0.330722	NB-ARC domain-containing disease resistance protein
Glyma.03G035300	1.40194	-0.0949539	1.47339	-0.0180591	0.454196	1.22796	0.393544	0.421083	Protein kinase superfamily protein
Glyma.03G035500	-2.7809	-3.01699	0.423523	0.190384	1.02375	0.138787	0.734955	0.102483	Aminotransferase-like, plant mobile domain family protein
Glyma.03G040100	-10.0421	-1.73746	-7.28663	1.00481	1363.96	1.25779	580.917	196.242	lipid transfer protein 1
Glyma.03G040500	-4.56072	-2.60196	-1.16836	0.804129	0.924181	0.0336963	0.45888	0.0942718
Glyma.03G042700	3.24275	1.5722	1.64576	-0.018868	0.13165	1.32991	0.12219	0.403918	WRKY DNA-binding protein 33
Glyma.03G047000	1.17671	0.662618	-0.190858	-0.695967	1.11752	2.67318	1.48241	2.57277	LRR and NB-ARC domains-containing disease resistance protein
Glyma.03G048800	-2.75645	-1.2876	-0.58945	0.896368	0.648049	0.119894	0.86754	0.733265	target of AVRB operation1
Glyma.03G050100	2.03784	0.966092	-0.0488485	-1.12505	5.32897	21.9988	9.52117	20.87	ferretin 1
Glyma.03G054900	1.93201	0.597086	3.14639	1.82134	0.219195	0.82049	0.0516547	0.0937195	S-locus lectin protein kinase family protein
Glyma.03G055000	2.70004	0.419346	3.97544	1.68615	0.313797	1.64058	0.0761564	0.148504	S-locus lectin protein kinase family protein
Glyma.03G062800	-2.00518	-0.835471	-2.25887	-1.08143	1.53212	0.365178	2.76726	1.81905	Carbohydrate-binding-like fold
Glyma.03G063000	-2.02379	-0.200479	-2.20577	-0.373832	2.1061	0.51728	2.48589	2.39339	Carbohydrate-binding-like fold
Glyma.03G063400	1.7049	-0.362638	2.036	-0.0248028	1.00715	3.42639	0.87082	0.79587	Plant protein of unknown function (DUF247)
Glyma.03G064000	2.86682	1.62682	1.99036	0.756986	0.0702738	0.490435	0.0354548	0.105959	Major facilitator superfamily protein
Glyma.03G066000	1.34611	0.625453	0.321049	-0.38789	7.00703	19.6404	8.27202	15.0592
Glyma.03G068100	-2.20235	0.821033	-3.33582	-0.303691	16.7967	4.07587	19.2788	36.9591	rubisco activase
Glyma.03G070700	-1.09163	-0.436458	-0.406134	0.265719	15.4977	7.97073	11.9631	9.92104	Mitochondrial substrate carrier family protein
Glyma.03G076100	-1.32021	0.4544	-1.43241	0.357232	17.8603	7.74602	12.8913	19.511	plant uncoupling mitochondrial protein 1
Glyma.03G084300	-1.46404	0.957517	-2.41056	0.0140129	1.79647	0.682826	1.53816	3.3691	nuclear transport factor 2 (NTF2) family protein / RNA recognition motif (RRM)-containing protein
Glyma.03G085700	1.26356	0.84305	0.150855	-0.257428	15.4911	39.7486	16.2749	33.6561	Protein kinase superfamily protein
Glyma.03G087500	2.20773	-0.202919	2.39763	-0.00324899	0.43613	1.98417	0.391964	0.341999	Disease resistance protein (TIR-NBS-LRR class) family
Glyma.03G087600	1.21872	0.313528	1.00813	0.118662	1.86371	4.71905	1.49849	2.21116	Disease resistance protein (TIR-NBS-LRR class) family
Glyma.03G088100	1.15385	0.474997	0.834563	0.172931	1.79854	4.32174	1.41193	2.2859	Disease resistance protein (TIR-NBS-LRR class) family
Glyma.03G088500	-1.68324	-0.94671	-0.190131	0.558004	37.2745	12.615	23.642	13.6531	RNA polymerase II, Rpb4, core protein
Glyma.03G089800	-2.03627	-1.14766	-0.762937	0.131921	2.07764	0.587186	1.79757	0.653987
Glyma.03G098200	-1.29449	-0.171949	-0.659289	0.47848	32.1792	14.1931	21.6714	21.1451
Glyma.03G105200	-1.25238	-0.756779	-0.547251	-0.043543	3.4501	1.53292	2.88297	2.06924	ENHANCED DOWNY MILDEW 2
Glyma.03G107000	-1.27488	-0.544101	-0.689173	0.0550311	43.872	18.8645	37.8983	27.9926	Zinc-binding ribosomal protein family protein
Glyma.03G108500	1.07496	-0.571366	1.32251	-0.307532	3.60926	8.38319	4.01118	3.18282	Pentatricopeptide repeat (PPR) superfamily protein
Glyma.03G111300	1.2752	0.621945	0.788414	0.143181	0.567493	1.43053	0.430794	0.767879	Protein of unknown function (DUF630 and DUF632)
Glyma.03G117700	-1.75339	-2.58009	1.14729	0.327601	0.681249	0.20824	0.485947	0.0887769	Matrixin family protein
Glyma.03G119700	-1.6018	-0.882395	-0.6617	0.071275	1.11989	0.396788	0.948014	0.576225	DHHC-type zinc finger family protein
Glyma.03G126200	1.69525	0.990797	0.343107	-0.348454	2.73317	9.72299	3.13068	7.13916	dual specificity protein phosphatase-related
Glyma.03G127700	1.44125	1.30626	-0.0352763	-0.165751	0.207099	0.702645	0.199478	0.719891
Glyma.03G127800	1.33323	-0.120695	1.5419	0.0890522	10.2433	26.7048	8.36094	8.63817	VQ motif-containing protein
Glyma.03G128300	1.46326	0.514903	0.280535	-0.658591	56.5609	171.44	76.5176	133.708	glutamate synthase 1
Glyma.03G129400	-1.71482	-0.0840342	-1.20513	0.43692	4.84517	1.57853	3.22533	3.49121	Tetratricopeptide repeat (TPR)-like superfamily protein
Glyma.03G129500	-1.69407	-1.13038	-0.245116	0.330583	19.9315	6.52507	14.5839	7.25105	Eukaryotic rpb5 RNA polymerase subunit family protein
Glyma.03G132900	8.84746	3.87476	3.97986	-0.949748	0.0140829	6.51145	0.0190969	0.386831	beta-1,3-glucanase 1
Glyma.03G133900	-1.36444	-2.16024	1.46478	0.679317	0.60119	0.252341	0.318932	0.0919505
Glyma.03G135500	1.90064	1.35554	0.18953	-0.341649	2.52379	11.0547	3.18471	9.27027	ABC-2 type transporter family protein
Glyma.03G136200	1.24504	-0.23894	0.931478	-0.539349	2.699	6.61235	3.45162	3.6892	Tetratricopeptide repeat (TPR)-like superfamily protein
Glyma.03G137200	1.11459	-0.951543	2.41059	0.355934	1.31704	3.0226	0.927096	0.543114	NB-ARC domain-containing disease resistance protein
Glyma.03G138600	1.66908	0.180114	1.43666	-0.0421377	0.883685	2.95719	0.776254	1.02079	CCCH-type zinc finger protein with ARM repeat domain
Glyma.03G142900	-1.27802	-0.906387	-0.267558	0.118077	116.809	53.1049	101.709	61.1719	Mitochondrial import inner membrane translocase subunit Tim17/Tim22/Tim23 family protein
Glyma.03G143600	2.82144	1.79584	-0.0844756	-1.0875	0.266967	2.11465	0.51949	2.08609	myb-like HTH transcriptional regulator family protein
Glyma.03G144800	-1.2277	-0.949032	-0.501881	-0.216958	34.6178	15.2612	34.8699	20.1108	actin-11
Glyma.03G147800	2.76206	3.72471	0.623316	1.58116	0.146532	1.05781	0.039971	0.680998	Disease resistance-responsive (dirigent-like protein) family protein
Glyma.03G150100	-2.88238	-0.871234	-1.79887	0.224518	0.47129	0.0667771	0.366753	0.212997
Glyma.03G152300	-1.58527	-1.52211	0.104941	0.175557	24.6291	8.69658	19.8332	7.70062	F-box family protein
Glyma.03G152400	1.49207	0.565115	0.219235	-0.697339	1.04728	3.04348	1.43815	2.42057	Plant protein of unknown function (DUF828)
Glyma.03G155400	-2.88671	-4.5497	2.4478	0.771684	1.57877	0.181675	0.8306	0.0302164
Glyma.03G158100	-2.18626	-0.405849	-1.80954	-0.0231897	101.042	22.3242	89.7334	72.2278	histone H2A 11
Glyma.03G164200	2.88888	1.57507	-1.11545	-2.42394	0.0578229	0.471251	0.273254	0.890428	NAC domain containing protein 74
Glyma.03G165800	3.5846	1.43746	2.54387	0.398282	0.169534	2.16051	0.110952	0.357383	Leucine-rich repeat receptor-like protein kinase family protein
Glyma.03G166300	2.61471	1.04627	0.0745829	-1.48953	0.172973	1.03989	0.323609	0.792393	Leucine-rich repeat receptor-like protein kinase family protein
Glyma.03G167800	-1.4408	0.403038	-1.1763	0.681614	0.924027	0.361626	0.528383	0.757302	multidrug resistance-associated protein 5
Glyma.03G169900	1.16022	0.542205	0.352131	-0.254792	3.69131	8.83447	3.96984	6.61936	RNI-like superfamily protein
Glyma.03G170300	1.38034	0.565539	0.202483	-0.59799	7.16477	20.6976	9.67204	16.9402	phytochrome interacting factor 3-like 5
Glyma.03G171300	-1.2779	-0.129981	-0.725109	0.439052	82.5097	37.001	57.076	57.7359	Oligosaccaryltransferase
Glyma.03G171400	-1.44896	-0.275047	-1.7232	-0.539933	97.9571	36.5982	128.287	113.626	Histone superfamily protein
Glyma.03G172500	-1.24384	-0.0193837	-1.42286	-0.190861	74.9238	32.2193	75.4847	79.6335	Histone superfamily protein
Glyma.03G173300	2.97725	1.56412	-0.471706	-1.86384	0.0922137	0.792538	0.317593	1.09542	C2H2 and C2HC zinc fingers superfamily protein
Glyma.03G178000	-1.45641	-0.489737	-1.05515	-0.0746563	110.442	43.1498	107.661	84.0917	Ribosomal protein S12/S23 family protein
Glyma.03G179200	2.79254	-0.569274	3.57266	0.226683	0.476964	3.40403	0.327585	0.277089	Seven transmembrane MLO family protein
Glyma.03G182700	-3.55665	-6.80038	3.54561	0.211677	0.692945	0.056632	0.5159	0	DVL family protein
Glyma.03G184500	-2.34794	-0.905477	-0.122002	1.34224	2.3703	0.504442	1.00683	0.59453	xyloglucan endotransglucosylase/hydrolase 32
Glyma.03G190700	-1.03081	-0.84264	-0.0959304	0.102268	33.8595	17.4153	28.4041	17.382	histone deacetylase 2C
Glyma.03G192500	1.59513	-0.443392	1.26801	-0.754995	2.00849	6.73342	3.02535	2.67936	pleiotropic drug resistance 6
Glyma.03G192600	1.67424	-2.11217	2.66326	-1.09738	0.430022	1.48335	0.806527	0.221257	pleiotropic drug resistance 6
Glyma.03G193000	1.99362	1.46113	0.580285	0.0657304	0.655959	2.71982	0.547949	1.77059	Protein kinase superfamily protein
Glyma.03G193100	-1.24942	-0.701286	-0.460585	0.0987033	33.5531	14.8236	28.3388	19.1386	60S acidic ribosomal protein family
Glyma.03G194100	1.3261	-0.458549	1.13297	-0.63821	1.81329	5.01806	2.51054	2.14679	purple acid phosphatase 22
Glyma.03G194200	-3.22376	-2.21119	0.236857	1.24483	0.602591	0.0628424	0.22129	0.0479366	Purple acid phosphatases superfamily protein
Glyma.03G194300	-2.45784	-0.861468	-1.51931	0.0864511	0.53495	0.106012	0.420402	0.291291	protein binding
Glyma.03G195700	-1.13321	-0.235132	-0.807763	0.100546	45.2625	21.3814	36.1314	32.602	ubiquinol-cytochrome C reductase UQCRX/QCR9-like family protein
Glyma.03G197200	2.63465	0.572363	3.65826	1.58448	0.167075	1.04843	0.0538967	0.0745014	SAUR-like auxin-responsive protein family
Glyma.03G197900	2.99274	0.587438	1.936	-0.46631	0.445085	3.70975	0.522197	0.896816	NAC domain containing protein 90
Glyma.03G201000	1.47238	1.23867	0.311443	0.0892034	2.56861	7.11787	2.10121	5.41647	Late embryogenesis abundant (LEA) hydroxyproline-rich glycoprotein family
Glyma.03G201500	5.44237	1.33792	0.36748	-3.69972	0.011577	0.754542	0.202592	0.549499	Late embryogenesis abundant (LEA) hydroxyproline-rich glycoprotein family
Glyma.03G202400	-1.27904	-0.134399	-0.984413	0.169425	3.79565	1.71034	3.05722	3.2114	BTB/POZ domain-containing protein
Glyma.03G204500	3.68097	2.30551	0.258714	-1.09122	0.0937797	1.38003	0.174644	1.08268
Glyma.03G205800	-1.70913	-0.413589	-0.954442	0.356453	192.604	72.1092	158.03	135.296	Nucleic acid-binding, OB-fold-like protein
Glyma.03G206000	-2.17737	-2.22346	0.285753	0.250117	1.2896	0.255131	0.994052	0.188972
Glyma.03G206100	2.60245	-0.227438	3.19568	0.374516	1.43172	9.1477	0.996977	0.996354	ubiquitin-specific protease 12
Glyma.03G207400	-3.63466	-2.60448	0.0604921	1.09772	0.964438	0.0602533	0.333953	0.0777997	low-molecular-weight cysteine-rich 8
Glyma.03G211900	-2.8321	-1.85882	-0.580416	0.404186	1.9742	0.274775	1.2449	0.342555	WEE1 kinase homolog
Glyma.03G214800	-2.0336	-0.894936	-0.972274	0.176019	0.801617	0.19455	0.627302	0.396443	alpha/beta-Hydrolases superfamily protein
Glyma.03G215600	-2.60479	-1.58909	-0.577121	0.45237	1.06918	0.166734	0.652872	0.223997	SET domain protein 14
Glyma.03G216100	-9.63674	-9.39503	0	0.191403	1.9699	0	1.45904	0	glycosyl hydrolase 9B13
Glyma.03G216400	1.12393	0.257519	0.401481	-0.450402	14.4819	34.1172	17.2672	24.702	RELA/SPOT homolog 1
Glyma.03G221100	3.00239	1.73634	1.28407	0.0371396	0.0796945	0.44162	0.0691089	0.169538	glycerol-3-phosphate acyltransferase 2
Glyma.03G222600	-2.51621	0.324649	-2.8228	0.036106	4.2957	0.79491	4.04792	5.61003	NAD(P)-binding Rossmann-fold superfamily protein
Glyma.03G224900	-1.8643	0.40036	-1.18069	1.09444	0.618136	0.171577	0.280007	0.347624
Glyma.03G231800	-1.03097	-0.469757	-0.235867	0.337153	31.2032	16.4128	22.2093	18.0187	secretion-associated RAS super family 2
Glyma.03G235000	-1.17499	-0.630741	-0.671296	-0.114426	96.5366	45.137	95.0012	67.4223	Ribosomal L22e protein family
Glyma.03G236000	-1.61905	-1.13777	-0.593525	-0.102544	3.50619	1.19787	3.34281	1.67885	ralf-like 33
Glyma.03G236300	2.19815	1.17801	0.573497	-0.43099	0.14689	0.677494	0.164508	0.408574	respiratory burst oxidase homolog B
Glyma.03G237100	1.26224	0.868539	0.0655474	-0.31516	1.07582	2.56515	1.14028	2.69396	zinc finger (Ran-binding) family protein
Glyma.03G237600	-1.90143	-1.17446	-0.183432	0.551037	1.704	0.45486	1.00828	0.479158	NPK1-related protein kinase 1
Glyma.03G241100	-1.04292	-0.540763	-0.46653	0.0474011	74.3913	38.795	66.9761	49.0881	Ribosomal protein S11 family protein
Glyma.03G245300	-1.14201	-0.900579	-0.30977	-0.0571905	171.032	81.158	160.306	94.8478	Ribosomal protein S24e family protein
Glyma.03G250200	-2.49299	-0.835265	-2.35278	-0.686098	0.560805	0.0935725	0.754936	0.452457
Glyma.03G256700	3.38547	1.30163	2.65971	0.563296	1.71132	9.67975	2.25054	23.8195	WRKY DNA-binding protein 30
Glyma.03G257500	-1.18276	-1.28355	0.811366	0.725816	2.05512	0.946231	1.11642	0.53832	Cytochrome b561/ferric reductase transmembrane with DOMON related domain
Glyma.03G258500	-1.07482	-0.813186	-0.149242	0.124335	121.636	62.509	103.053	64.6161
Glyma.03G260100	2.8549	2.00451	0.705586	-0.125677	0.0703441	0.777146	0.080665	0.450927
Glyma.03G260800	-4.94995	-1.1256	-2.96648	0.866129	1.08839	0.0271376	0.507272	0.164647
Glyma.03G260900	-1.06955	-0.984677	-0.051564	0.0455713	98.0593	48.0703	83.5598	38.3847	60S acidic ribosomal protein family
Glyma.04G004500	2.48364	0.668124	1.63976	-0.164022	1.13272	6.3261	1.06885	1.92918	Major facilitator superfamily protein
Glyma.04G010300	-1.34591	0.786325	-1.65947	0.480004	6.46763	2.55545	3.93521	7.3945	G-box binding factor 6
Glyma.04G010600	-7.14462	-4.0049	-1.27104	1.87757	1.20144	0.00561243	0.284459	0.0057669	SEC14-like 3
Glyma.04G012300	-1.38381	-0.502855	-1.46709	-0.575679	98.7911	40.589	130.386	103.742	NmrA-like negative transcriptional regulator family protein
Glyma.04G018400	-2.75267	-0.176547	-2.47879	0.101653	8.21344	1.46675	7.23188	5.2439
Glyma.04G019100	1.49268	0.630347	-0.0566809	-0.912429	63.7272	195.668	103.264	196.4	FtsH extracellular protease family
Glyma.04G020400	-2.38234	-1.27334	-0.875274	0.247823	0.529604	0.101599	0.405852	0.182194	phospholipase D delta
Glyma.04G023000	-6.70159	0.777413	-6.19168	1.34405	0.845689	0	0.190184	0.436987	GDSL-like Lipase/Acylhydrolase superfamily protein
Glyma.04G028300	-1.27157	0.400325	-1.8168	-0.135674	10.9556	4.78827	10.5689	15.2435	xylem bark cysteine peptidase 3
Glyma.04G028400	1.8789	0.726603	0.369076	-0.776144	21.6796	87.3147	32.2779	63.187	ATP-dependent protease La (LON) domain protein
Glyma.04G029700	1.16017	0.825735	0.163697	-0.159925	8.95417	20.972	8.66316	17.6127	mitogen-activated protein kinase 1
Glyma.04G032000	1.2372	-0.496726	0.655298	-1.0693	5.48553	14.2216	10.097	8.22848	Leucine carboxyl methyltransferase
Glyma.04G035500	1.60793	1.10736	0.919904	0.42615	0.525011	1.61866	0.326379	0.815585	cytochrome P450, family 82, subfamily C, polypeptide 4
Glyma.04G036100	-6.9523	-7.55454	1.88973	1.19679	0.732216	0.0048044	0.278905	0	Major facilitator superfamily protein
Glyma.04G038200	1.28807	0.215271	1.07455	0.0177038	2.1356	5.48842	1.83373	2.50958	phosphatidic acid phosphohydrolase 2
Glyma.04G038600	1.39336	0.855412	0.344907	-0.185584	2.52773	6.89847	2.42622	5.19624	Plant protein of unknown function (DUF827)
Glyma.04G040400	3.3024	0.477318	2.36414	-0.470742	0.0431173	0.481192	0.0515506	0.0823572	HXXXD-type acyl-transferase family protein
Glyma.04G041000	-1.81342	-0.500308	-1.07505	0.248947	0.946916	0.271172	0.728109	0.523728
Glyma.04G043500	-4.9362	-5.13677	0.917763	0.71305	1.0136	0.0298401	0.528326	0.0143604	Cyclin A3;1
Glyma.04G043700	-2.35497	-2.74067	0.80837	0.429833	0.877342	0.162214	0.597864	0.102046	Cyclin A3;1
Glyma.04G044800	-2.14136	-1.24999	-0.341259	0.564195	1.3688	0.332221	0.886025	0.417709	LOB domain-containing protein 39
Glyma.04G054200	2.84859	1.07979	1.70318	-0.0547678	0.211136	2.13477	0.248573	0.626814	WRKY DNA-binding protein 50
Glyma.04G055600	1.92006	-0.480342	2.03883	-0.341569	0.575988	2.45322	0.624235	0.544478	cytokinin oxidase 7
Glyma.04G057800	1.18578	0.577871	0.34628	-0.254512	34.792	82.522	35.4741	61.0496	3-ketoacyl-CoA synthase 10
Glyma.04G058500	2.04224	-0.365745	3.70343	1.29834	0.135449	0.579859	0.0465185	0.0398127	Ankyrin repeat family protein
Glyma.04G060800	-3.84881	-3.90594	0.353055	0.300188	0.365894	0.0233222	0.261906	0.0178678	Phototropic-responsive NPH3 family protein
Glyma.04G062200	-1.46314	-0.630538	-0.79102	0.0513104	4.71356	1.79884	4.0296	2.81914	casein lytic proteinase B4
Glyma.04G062900	-2.244	-1.37491	-0.387489	0.493491	2.16997	0.480264	1.39021	0.55829	Integrase-type DNA-binding superfamily protein
Glyma.04G063000	-1.59887	-0.648522	-1.00042	-0.0400924	251.544	87.186	235.903	164.002	Ribosomal protein L39 family protein
Glyma.04G064800	2.63157	0.942009	1.41445	-0.262043	0.162842	1.02425	0.16368	0.366557	calcium-binding EF hand family protein
Glyma.04G064900	1.1097	0.207042	0.704857	-0.187431	2.56868	5.84846	2.5604	3.36481	Octicosapeptide/Phox/Bem1p (PB1) domain-containing protein / tetratricopeptide repeat (TPR)-containing protein
Glyma.04G065200	-1.22607	-0.639257	-0.396699	0.203532	39.6435	17.659	31.4995	22.3044	Protein of unknown function (DUF2012)
Glyma.04G065800	-2.2014	-1.37292	-0.719199	0.128919	0.887968	0.210498	0.79572	0.352538	adenine phosphoribosyltransferase 5
Glyma.04G066500	-2.29729	-1.02452	-1.05939	0.226174	4.92466	1.08668	3.82313	2.25406
Glyma.04G067300	1.62693	0.821756	1.19984	0.408097	2.08079	6.7834	1.33868	2.86238	RNA-dependent RNA polymerase 6
Glyma.04G069400	-3.34164	-3.41915	0.535693	0.46774	0.0992661	0.0116625	0.0780975	0.00742317	K+ transporter 1
Glyma.04G071600	-4.47268	-8.64416	4.81254	0.546781	1.20914	0.045156	0.760776	0	mitotic-like cyclin 3B from Arabidopsis
Glyma.04G075700	-2.63476	-0.917566	-2.2768	-0.550382	3.42589	0.577958	4.33724	2.5553	Galactose oxidase/kelch repeat superfamily protein
Glyma.04G077000	-3.41572	-1.4185	-1.79516	0.214013	2.27846	0.157774	1.70633	0.549746
Glyma.04G077300	-1.70121	-0.963435	-0.878734	-0.135086	25.9067	8.02669	24.0257	13.9078	ChaC-like family protein
Glyma.04G079100	-8.25921	-4.80026	-1.85981	1.6201	1.30202	0	0.31389	0.00795353
Glyma.04G079400	-3.38544	-1.443	-1.24642	0.702156	0.797123	0.0723373	0.413951	0.161533	Protein of unknown function (DUF630 and DUF632)
Glyma.04G085000	-1.19087	-0.711717	-0.0881958	0.399678	4.4142	1.95429	2.9197	1.93561	homeobox gene 8
Glyma.04G087200	1.11589	0.889392	0.175057	-0.0370184	1.91421	4.37462	1.71138	3.66057	Tetratricopeptide repeat (TPR)-like superfamily protein
Glyma.04G088000	1.12515	0.649779	0.333463	-0.131235	12.397	29.0627	12.0433	21.8808	Inositol 1,3,4-trisphosphate 5/6-kinase family protein
Glyma.04G088700	1.56791	0.812373	0.524309	-0.218793	0.874237	2.88681	0.919921	1.93422	Leucine-rich repeat transmembrane protein kinase family protein
Glyma.04G089000	7.15785	0.787893	1.59108	-4.66182	0	0.352827	0.0525884	0.0863951	MATE efflux family protein
Glyma.04G092400	1.6069	-0.0598695	1.43428	-0.22129	6.28767	19.831	6.38427	6.84058	phosphoglucose isomerase 1
Glyma.04G093500	1.13736	0.177959	0.885638	-0.0657644	2.8278	6.55429	2.59417	3.38582	auxin F-box protein 5
Glyma.04G098900	1.66218	0.814339	0.593922	-0.243477	5.75373	19.1277	5.87573	12.1462	isoamylase 3
Glyma.04G099200	3.44244	2.11117	2.00417	0.661532	0.154938	1.76962	0.0808193	0.386763
Glyma.04G100200	-7.87323	-8.6303	2.68739	1.83946	4.9837	0.0167879	1.14878	0	EXORDIUM like 2
Glyma.04G101000	1.71265	0.751621	0.710815	-0.238729	6.27972	22.2779	6.33806	13.5781	Outer arm dynein light chain 1 protein
Glyma.04G101400	1.14908	0.78919	0.350158	0.00350247	2.558	6.20436	2.37702	4.55012	Protein phosphatase 2C family protein
Glyma.04G104100	-8.47488	-6.90174	0	1.51623	1.59617	0	0.454645	0	Protein of unknown function (DUF833)
Glyma.04G104300	3.57183	1.25217	1.07406	-1.22695	0.940188	11.4248	1.87142	5.20451	Sec14p-like phosphatidylinositol transfer family protein
Glyma.04G104500	-2.80714	-1.36582	-0.992089	0.459488	2.3103	0.299021	1.36296	0.343338	Phosphoglycerate mutase family protein
Glyma.04G105200	4.71955	1.07629	2.65323	-0.960466	0.0470288	1.23516	0.0807998	0.199266	sulfate transporter 1;3
Glyma.04G107900	-1.34862	0.897743	-1.15811	1.10145	60.2513	26.1495	26.3906	53.4851	Adenine nucleotide alpha hydrolases-like superfamily protein
Glyma.04G108500	2.39402	0.159137	1.44247	-0.783541	1.14839	6.51258	1.78265	2.20386	HSP20-like chaperones superfamily protein
Glyma.04G110900	-1.11246	-0.802791	-0.159733	0.163555	3.0907	1.54002	2.53581	1.65762	Galactose-binding protein
Glyma.04G114100	-2.54435	-1.32895	-0.0813972	1.13551	0.131738	0.0242544	0.048839	0.0182668	P-loop containing nucleoside triphosphate hydrolases superfamily protein
Glyma.04G115600	-3.20041	-2.93326	-0.647629	-0.371932	1.58609	0.139237	1.92155	0.16805	Protein of unknown function (DUF1022)
Glyma.04G116700	1.00525	0.827896	-0.0851253	-0.252614	4.96016	10.4172	5.21016	10.4275	peroxin 5
Glyma.04G116900	-2.38934	-2.16429	1.20862	1.44461	0.401208	0.0810666	0.132762	0.0341318	Vacuolar sorting protein 9 (VPS9) domain
Glyma.04G121000	3.483	1.21809	3.17358	0.912569	2.07445	23.5168	0.914703	2.29918	DERLIN-1
Glyma.04G121100	1.3609	0.522989	0.834569	0.00945894	5.36487	14.698	4.65015	7.88892	U-box domain-containing protein kinase family protein
Glyma.04G122700	-1.04803	-0.934547	-0.266352	-0.143245	199.075	101.743	197.106	117.789	breast basic conserved 1
Glyma.04G124900	2.59993	1.08657	0.868424	-0.629557	0.142716	0.922719	0.198803	0.473893
Glyma.04G128500	-5.08962	-2.46947	0.0567796	2.67692	1.16438	0.036324	0.137678	0	Late embryogenesis abundant protein, group 1 protein
Glyma.04G132000	-2.79806	-1.65584	-0.669488	0.478996	0.209435	0.0244622	0.127578	0.0312324	Protein kinase superfamily protein
Glyma.04G135200	-2.28719	0.00171543	-1.72783	0.571403	2.93442	0.66225	1.83413	1.95086
Glyma.04G137000	1.07834	0.801281	-0.0201886	-0.287417	6.00456	13.7288	6.47654	13.1719
Glyma.04G137200	2.21789	1.75176	1.22213	0.764631	4.34037	21.4753	2.23048	8.74594
Glyma.04G140400	-1.34627	0.00459486	-1.5756	-0.21538	13.5828	5.86923	14.6006	16.1068	NADPH:quinone oxidoreductase
Glyma.04G145100	-5.06409	-6.76712	2.67409	0.881511	0.655962	0.0244441	0.297318	0	Protein of unknown function, DUF617
Glyma.04G146100	-1.28605	-0.81696	-0.16348	0.319255	2.71043	1.25297	2.03212	1.17093	NHL domain-containing protein
Glyma.04G146800	1.08143	0.136482	0.837867	-0.0929055	1.61768	3.70545	1.55918	1.9881	alpha/beta-Hydrolases superfamily protein
Glyma.04G155600	1.2462	0.367682	0.719574	-0.14752	1.88147	4.88282	1.90177	2.80757	DNA/RNA polymerases superfamily protein
Glyma.04G157200	1.05296	0.441666	0.506402	-0.0931907	7.39205	16.0392	6.81973	10.8704	cyclic nucleotide-gated channel 17
Glyma.04G158400	-2.51691	-3.71663	1.33432	0.137898	0.578333	0.101214	0.450417	0.0343011	transducin family protein / WD-40 repeat family protein
Glyma.04G161300	-1.35358	0.412681	-1.96742	-0.185869	27.8991	12.7805	33.1058	54.8585	Ribosomal protein L1p/L10e family
Glyma.04G162400	2.03999	0.899467	1.17752	0.0549591	1.34976	6.31123	1.23725	2.73756	exocyst subunit exo70 family protein E2
Glyma.04G162600	1.12248	-0.099241	0.784816	-0.423705	4.55271	10.7496	5.35673	5.90823
Glyma.04G165800	2.76971	0.586473	2.1174	-0.0486342	0.373765	2.60392	0.322557	0.542267
Glyma.04G165900	-1.41707	-0.26553	-1.33077	-0.175755	21.7997	8.25205	20.8827	20.2981	zinc finger (C3HC4-type RING finger) family protein
Glyma.04G166400	2.97104	0.679535	0.799638	-1.47075	0.351511	2.71471	0.798477	1.49348
Glyma.04G168500	-7.43504	-2.34755	-3.93992	1.16584	3.99437	0.0170746	1.47087	0.293899	GDSL-like Lipase/Acylhydrolase superfamily protein
Glyma.04G176000	1.38898	-0.413366	1.94341	0.150534	0.304792	0.885898	0.258409	0.195086	Nodulin-like / Major Facilitator Superfamily protein
Glyma.04G177800	-2.98863	-2.6533	-0.916174	-0.57335	0.31188	0.037132	0.385231	0.0680573	formin 8
Glyma.04G177900	-1.74284	-0.148177	-1.80587	-0.197121	6.89151	2.3354	7.38618	7.66306	response regulator 6
Glyma.04G179600	-2.50021	-1.75735	-0.512982	0.241631	0.975243	0.330374	0.949768	0.510644
Glyma.04G183300	1.22547	-0.309032	0.833245	-0.694394	2.04452	5.18576	2.90802	2.70256	Protein of unknown function (DUF1645)
Glyma.04G184000	1.1305	-0.554998	1.80955	0.136451	3.84572	8.52022	2.82966	2.51793	HCO3- transporter family
Glyma.04G185200	1.19852	0.0778788	0.630048	-0.476652	2.84248	7.08735	3.57291	4.25204	Protein phosphatase 2A, regulatory subunit PR55
Glyma.04G186200	-1.38926	-0.663945	-0.33318	0.401362	6.15575	2.51482	4.215	2.40449
Glyma.04G187300	-3.37588	-1.7299	-1.11472	0.546316	1.08623	0.106208	0.698121	0.237064	myb domain protein 86
Glyma.04G187800	-1.40794	-0.129752	-1.09505	0.192057	10.1308	4.13177	8.15881	8.29062
Glyma.04G188500	-2.43895	-3.23283	1.2637	0.471774	1.27287	0.242422	0.796614	0.0959907
Glyma.04G190400	3.23851	0.604801	2.97895	0.348838	3.65478	34.6643	2.28523	4.22446	Leucine-rich repeat protein kinase family protein
Glyma.04G190500	-1.73217	-0.271416	-1.09353	0.377956	19.7395	6.6045	14.2252	12.9881	alpha/beta-Hydrolases superfamily protein
Glyma.04G191100	-3.10129	0.660556	-3.83954	-0.0611006	1.13496	0.132126	1.08076	1.95517	Pectin lyase-like superfamily protein
Glyma.04G192800	1.25961	-0.0745573	1.15659	-0.16685	1.82127	4.61493	1.79031	1.99562	Radical SAM superfamily protein
Glyma.04G195100	-1.44837	-0.589382	-0.13002	0.743432	219.771	87.1799	123.534	90.4273	Translation elongation factor EF1B/ribosomal protein S6 family protein
Glyma.04G199300	-2.34824	0.367987	-2.0287	0.695249	6.71975	1.32121	3.68661	4.86582	Protein kinase superfamily protein
Glyma.04G201500	1.07647	-0.000486347	0.814992	-0.251954	1.7228	3.47832	1.61588	1.90568	DCD (Development and Cell Death) domain protein
Glyma.04G203600	1.00994	0.915878	0.363841	0.277767	6.33619	13.4027	4.54784	10.0477	XS domain-containing protein / XS zinc finger domain-containing protein-related
Glyma.04G209200	-1.11701	1.31979	-1.99216	0.458272	2.49535	1.19197	1.67355	4.48635	amino acid permease 2
Glyma.04G209700	1.72847	0.230505	1.62202	0.135208	15.8035	55.8454	12.6138	17.1437	alpha/beta-Hydrolases superfamily protein
Glyma.04G211100	2.83318	2.16448	0.549566	-0.0887435	0.298789	1.56372	0.218188	1.00648	gibberellin 20 oxidase 2
Glyma.04G216000	-1.22313	0.285744	-0.8722	0.644056	30.966	13.7544	17.2227	23.2771	carbamoyl phosphate synthetase A
Glyma.04G216100	-2.34964	-0.720697	-1.92911	-0.295636	6.43591	1.3899	6.89216	4.56777	Duplicated homeodomain-like superfamily protein
Glyma.04G217300	-1.67231	-0.983856	-0.285949	0.407772	6.55998	2.00213	4.24807	2.2563	ribonucleotide reductase 1
Glyma.04G221400	-1.30207	-0.462061	-0.912955	-0.0611173	148.801	64.3826	143.494	113.017	Ribosomal protein S26e family protein
Glyma.04G223000	-4.72734	-4.11655	-0.991854	-0.369583	1.55411	0.0477087	1.75112	0.108877	response regulator 17
Glyma.04G223200	3.78255	5.18509	2.63216	3.9953	0.0441009	0.688833	0	0.0836242	WRKY DNA-binding protein 55
Glyma.04G223300	2.57823	0.207654	2.59559	0.234348	16.6104	104.466	12.775	16.7968	WRKY DNA-binding protein 70
Glyma.04G224000	-1.14598	0.14703	-1.04709	0.257925	111.064	53.5461	85.4805	102.92	Ribosomal protein L16p/L10e family protein
Glyma.04G225500	-2.9487	-1.11868	-2.24388	-0.401696	52.7838	7.5097	65.3728	33.116	response to low sulfur 2
Glyma.04G227500	-4.73672	-7.26559	2.67409	0.0557969	0.680603	0.0200172	0.562202	0
Glyma.04G228900	4.49139	0	7.71602	3.07088	0.0616177	2.50235	0	0
Glyma.04G230700	-1.44261	-0.692816	-0.526761	0.238215	47.6632	19.0047	38.0152	26.5933
Glyma.04G231800	-1.62929	-0.136759	-1.31725	0.185585	136.253	50.361	114.257	116.758	cytochrome B5 isoform E
Glyma.04G233000	1.33594	1.14184	0.199364	0.0139509	1.30558	3.50637	1.10335	2.9374	oligopeptide transporter 1
Glyma.04G235700	-1.26761	0.309154	-0.863866	0.728417	32.6877	15.0686	19.0082	26.2671	Protein with RING/U-box and TRAF-like domains
Glyma.04G236100	1.68423	0.833514	0.880633	0.0418873	4.52679	15.6181	3.87157	8.20948	Phosphatidylinositol 3- and 4-kinase ;Ubiquitin family protein
Glyma.04G238300	3.27558	1.66006	2.54135	0.927362	0.0332353	0.321352	0.0213057	0.0504886	WRKY DNA-binding protein 30
Glyma.04G239700	-1.37305	-1.13173	-0.0744395	0.173919	1.28651	0.546455	1.03223	0.508491	Leucine-rich repeat transmembrane protein kinase family protein
Glyma.04G240800	-2.17798	1.31586	-2.6902	0.821584	0.959434	0.221842	0.487115	1.35469	alcohol dehydrogenase 1
Glyma.04G251800	1.07892	0.781482	0.241544	-0.0463292	5.43866	11.6415	4.96733	8.59835	Pyridoxal phosphate (PLP)-dependent transferases superfamily protein
Glyma.04G253800	1.00188	0.839506	0.0598755	-0.0924037	3.98013	8.34299	3.60485	7.44807	PHD finger family protein
Glyma.04G254500	-3.27407	-2.61561	-0.351323	0.310809	0.561176	0.0526784	0.376049	0.0475022	Rhomboid-related intramembrane serine protease family protein
Glyma.05G003300	-3.51388	-5.29639	2.45219	0.663107	0.717914	0.0737337	0.441256	0.0107238	ARM repeat superfamily protein
Glyma.05G008600	2.548	0.0278948	2.08451	-0.411423	0.949329	6.42643	1.21249	1.4585	Ran BP2/NZF zinc finger-like superfamily protein
Glyma.05G008800	1.92681	0.902429	0.819215	-0.198442	0.878316	3.48034	0.870365	1.88067	Tetratricopeptide repeat (TPR)-like superfamily protein
Glyma.05G009200	-2.31903	-2.06959	-0.257149	-0.00206229	2.42265	0.4487	2.12223	0.539989	AGC (cAMP-dependent, cGMP-dependent and protein kinase C) kinase family protein
Glyma.05G009500	1.28684	0.979694	-0.177366	-0.475753	2.34433	6.0144	2.79492	6.30438	Tetratricopeptide repeat (TPR)-like superfamily protein
Glyma.05G011400	1.06652	0.823272	0.10116	-0.130651	6.36584	14.1523	6.10103	12.5539	RNA-binding (RRM/RBD/RNP motifs) family protein
Glyma.05G013700	-2.45287	-2.34513	0.0472357	0.157991	0.71118	0.130645	0.593831	0.121656
Glyma.05G015400	2.09533	0.111182	2.00879	0.0356716	0.748604	3.41399	0.653373	0.887775	ATPase E1-E2 type family protein / haloacid dehalogenase-like hydrolase family protein
Glyma.05G016300	-1.26428	0.870149	-1.43753	0.711221	11.2225	4.98495	6.36366	12.3469	minichromosome instability 12 (mis12)-like
Glyma.05G020900	1.01042	0.548075	0.116934	-0.335767	26.1387	54.3094	28.951	47.0727	glycine-rich RNA-binding protein 3
Glyma.05G021200	1.40197	0.301934	0.813872	-0.272508	1.19342	3.41084	1.26555	1.83242
Glyma.05G021700	1.87619	0.817892	1.65374	0.604238	0.683404	2.57208	0.400593	0.838499	Protein of unknown function, transmembrane-40
Glyma.05G021900	-1.97704	-0.637487	-0.395973	0.950287	1.55762	0.417894	0.72678	0.50002	Cytochrome P450 superfamily protein
Glyma.05G023900	-1.93847	-1.57417	-0.224713	0.149869	1.32822	0.339687	1.063	0.31296
Glyma.05G025900	1.44313	0.188894	0.433285	-0.817296	2.3536	6.78903	3.64948	4.84851	cycling DOF factor 3
Glyma.05G027100	1.71034	0.865582	0.449452	-0.385174	11.9674	42.1493	13.7142	29.3289	alpha/beta-Hydrolases superfamily protein
Glyma.05G028800	1.33454	0.842364	0.268874	-0.212776	33.424	85.8196	32.944	65.7297	ubiquiting-conjugating enzyme 2
Glyma.05G028900	3.67045	0.414373	0.330787	-2.90738	0.110134	0.772685	0.121181	0.175556
Glyma.05G029800	1.02066	-0.760192	1.70263	-0.0634863	26.5367	58.3733	24.9154	17.1852	SPFH/Band 7/PHB domain-containing membrane-associated protein family
Glyma.05G035600	-1.55459	-0.0960014	-1.36363	0.109498	146.224	55.2262	127.425	131.742	hypoxia-responsive family protein / zinc finger (C3HC4-type RING finger) family protein
Glyma.05G035700	-1.26269	-1.09709	-0.259381	-0.0806108	9.99528	4.38257	9.774	5.04028	ubiquitin-conjugating enzyme 5
Glyma.05G036800	3.67864	0.807446	2.85391	0.000918999	0.443749	6.19965	0.386662	0.797567	basic helix-loop-helix (bHLH) DNA-binding superfamily protein
Glyma.05G036900	1.20132	-0.0416612	1.57575	0.345192	12.6758	31.9682	8.88878	9.79885	Phosphoglycerate mutase family protein
Glyma.05G040000	-1.8972	-0.471954	-0.929208	0.502509	3.08521	0.80184	1.94577	1.4643
Glyma.05G042800	-4.55307	-1.14862	-2.86842	0.554647	0.326581	0.0122751	0.204211	0.106513	cytochrome P450, family 71 subfamily B, polypeptide 7
Glyma.05G044500	-1.3348	-0.322129	-0.437256	0.590191	24.3004	11.0211	16.641	14.9742	26S proteasome, regulatory subunit Rpn7;Proteasome component (PCI) domain
Glyma.05G044900	-1.13037	-0.585856	-0.409672	0.148765	27.2055	13.6699	22.6064	17.7266	26S proteasome, regulatory subunit Rpn7;Proteasome component (PCI) domain
Glyma.05G045300	-2.16477	-2.73332	0.780793	0.221528	0.358522	0.0855101	0.294456	0.0470308	RGA-like 1
Glyma.05G045400	-2.55548	0.96586	-4.67852	-1.13642	0.677779	0.0534396	1.32981	3.14791
Glyma.05G047900	1.26217	-0.671794	2.12634	0.203191	7.08267	17.4468	5.35005	3.90281	purple acid phosphatase 27
Glyma.05G051600	-1.26477	-0.846254	-0.609669	-0.183318	35.8923	14.9369	35.5045	20.9015	HSP70-interacting protein 1
Glyma.05G052300	-1.07869	-0.665444	-0.465053	-0.0383689	150.431	75.71	142.459	91.926	ribosomal protein S13A
Glyma.05G055000	1.1726	0.829865	-0.0761305	-0.410964	9.52737	22.8422	11.4159	22.126	copper chaperone for SOD1
Glyma.05G055200	-13.1219	-12.3252	0	0.747882	58.8689	0	29.7418	0	Plant invertase/pectin methylesterase inhibitor superfamily protein
Glyma.05G055600	1.39258	0.313038	1.17658	0.104775	1.66852	4.44108	1.34267	1.8635	stress-inducible protein, putative
Glyma.05G059600	-1.59425	-1.02417	-0.458032	0.122964	170.264	58.6098	142.298	75.3765	Ribosomal protein S30 family protein
Glyma.05G060900	1.86926	0.207815	1.38413	-0.261197	0.802991	3.04401	0.750088	1.03102	Pentatricopeptide repeat (PPR) superfamily protein
Glyma.05G067400	-1.91923	-0.643402	-0.966483	0.322512	1009.99	296.003	761.186	514.221	Zinc-binding ribosomal protein family protein
Glyma.05G068500	1.14284	0.973765	0.158582	0.00404723	4.91837	11.6408	4.48919	9.66827	Protein of unknown function (DUF581)
Glyma.05G070200	-2.36578	-0.961035	-1.27623	0.14076	24.2814	5.10912	20.2201	12.2318	CheY-like two-component responsive regulator family protein
Glyma.05G073900	-5.75989	-3.87832	-0.717836	1.16388	1.33261	0.0157705	0.49005	0.0306813
Glyma.05G074800	1.69376	0.917501	0.415375	-0.352497	6.7331	22.9821	7.53502	16.1226	Rubisco methyltransferase family protein
Glyma.05G083600	-6.5031	-1.47611	-4.08836	0.990047	0.423892	0	0.188607	0.0699733	methyl esterase 1
Glyma.05G098700	-2.10329	-2.55492	0.634832	0.189313	0.850768	0.204742	0.666439	0.129942	C2 calcium/lipid-binding plant phosphoribosyltransferase family protein
Glyma.05G099500	-1.28293	-0.762802	-0.406479	0.126619	104.059	45.9938	88.1097	57.6868	Ribosomal protein S26e family protein
Glyma.05G103000	-1.88205	-0.430903	-2.02093	-0.563778	6.54574	1.89118	8.5669	7.12345
Glyma.05G103900	1.10705	-1.5885	3.43773	0.759359	3.75171	5.92633	1.95335	0.619461
Glyma.05G104100	1.4894	0.94706	-0.0264751	-0.562778	2.8554	8.0433	3.46412	7.42835	Ribonuclease III family protein
Glyma.05G106500	-2.57954	-0.890348	-1.59605	0.112925	1.50401	0.210561	1.23199	0.692592
Glyma.05G106700	-2.78979	-0.310154	-1.48738	1.00086	3.85335	0.54996	1.67082	1.49404
Glyma.05G111400	-5.01436	-1.81556	-1.62406	1.58226	0.589131	0.0213212	0.157361	0.018514	C2H2 and C2HC zinc fingers superfamily protein
Glyma.05G113400	1.2385	0.850906	0.396973	0.0197496	1.24737	3.12872	1.11401	2.24052	poltergeist like 1
Glyma.05G119500	2.81619	0.525764	2.85547	0.56941	1.47103	10.5204	0.817486	1.40539	BRI1-associated receptor kinase
Glyma.05G120500	-1.61522	-0.772162	-0.196423	0.655929	0.487127	0.165276	0.265197	0.193174	xylem NAC domain 1
Glyma.05G127300	-1.04407	0.379536	-1.06752	0.367967	53.5938	27.6186	38.0718	54.262	regulatory particle non-ATPase 12A
Glyma.05G127600	-2.83208	0.574896	-2.85215	0.5652	0.239033	0.0329349	0.14188	0.240676	WRKY DNA-binding protein 28
Glyma.05G129200	1.63378	1.09859	0.160637	-0.363625	0.518889	1.70449	0.599899	1.45111
Glyma.05G130600	-4.5289	-3.75408	0.0299131	0.790737	0.299499	0.00930813	0.155384	0.00959117	gibberellin 2-oxidase
Glyma.05G134900	-1.11843	-0.786102	-0.26364	0.0804992	148.856	72.134	129.96	80.3764
Glyma.05G140700	-5.75582	-2.00324	-3.69744	0.0871756	1.1719	0.0181176	1.03155	0.284646
Glyma.05G143500	1.49151	1.58732	-0.0452231	0.0614495	0.651265	1.88261	0.560418	1.83076	Remorin family protein
Glyma.05G143700	-1.58114	-0.308423	-0.52899	0.758369	288.192	105.549	162.572	142.916	Ribosomal L38e protein family
Glyma.05G143800	1.0845	0.833186	0.343311	0.100647	10.669	23.6783	8.71212	20.1899	auxin response factor 6
Glyma.05G143900	-1.19184	-0.466328	-0.738572	0.00120333	25.0186	11.8302	23.1851	18.4992
Glyma.05G145500	-1.67109	-0.728999	-0.50098	0.449334	0.495473	0.157729	0.323272	0.203182	DEAD/DEAH box RNA helicase family protein
Glyma.05G146300	1.11849	0.940973	0.584238	0.415076	7.82627	17.9385	5.12381	11.4488	ARM repeat superfamily protein
Glyma.05G146400	1.45653	0.212871	0.966554	-0.265685	1.45783	4.27856	1.57331	2.08269	glucosidase 1
Glyma.05G148800	-3.00939	-2.88246	1.78887	1.92051	1.01869	0.13288	0.248649	0.0417798	K-box region and MADS-box transcription factor family protein
Glyma.05G148900	-1.96367	-1.39195	-0.319331	0.258892	4.23247	1.05567	3.02628	1.27944	DNA primase, large subunit family
Glyma.05G149900	-1.90447	-1.03927	-0.444346	0.423421	22.8377	5.34594	15.0589	7.06401	FKBP-type peptidyl-prolyl cis-trans isomerase family protein
Glyma.05G150600	1.27429	0.99592	-0.0253202	-0.294947	1.70215	4.50489	1.89026	4.26157	indole-3-acetate beta-D-glucosyltransferase
Glyma.05G150700	-2.16992	-2.26775	-0.0706428	-0.155745	3.6561	0.910759	3.69165	0.892934	indole-3-acetate beta-D-glucosyltransferase
Glyma.05G151300	3.62683	0.673742	2.92664	-0.0111703	0.272	3.49545	0.22592	0.405267	selenium-binding protein 1
Glyma.05G152300	2.10196	1.54684	-0.492686	-1.03709	1.59112	7.88909	3.01272	10.3059	UDP-D-glucuronate 4-epimerase 6
Glyma.05G153000	-2.01602	-0.899375	-2.05044	-0.918756	0.720444	0.193416	1.29854	0.764045	Protein of unknown function (DUF803)
Glyma.05G153200	1.39846	0.776879	0.532361	-0.0819417	0.709502	2.20538	0.656285	1.44026	Chalcone and stilbene synthase family protein
Glyma.05G156100	-1.09143	-0.771946	-0.18763	0.142904	95.7231	47.1167	81.8616	52.3646	Ribosomal protein L32e
Glyma.05G159600	-1.32459	-1.29771	0.578726	0.619375	3.32905	1.48672	2.06315	0.952239	RING/FYVE/PHD zinc finger superfamily protein
Glyma.05G160500	-1.13165	-0.0667753	-0.745418	0.333466	4.36872	2.1048	3.18094	3.43773
Glyma.05G161500	-2.01321	-1.51003	0.245093	0.762335	1.63744	0.425182	0.900984	0.354616	glutathione S-transferase tau 7
Glyma.05G162400	-2.63108	-2.47146	-0.126031	0.0401655	0.813253	0.129324	0.726216	0.136641
Glyma.05G164400	-1.13736	-0.959219	-0.254425	-0.0578472	15.5113	7.07972	13.5789	9.05609
Glyma.05G165800	1.31176	-0.275308	1.083	-0.48951	0.761663	1.98233	0.907244	0.865539	transmembrane receptors;ATP binding
Glyma.05G167600	1.39072	0.710319	0.688387	0.0166466	4.48292	12.0627	3.76253	6.85535	Integrin-linked protein kinase family
Glyma.05G169600	-3.11864	-3.22093	0.451918	0.361631	1.82719	0.201482	1.21386	0.132777	F-box/RNI-like superfamily protein
Glyma.05G170600	4.578	3.4259	5.14614	3.91883	0.020807	0.521531	0	0.0136667	Leucine-rich repeat protein kinase family protein
Glyma.05G173500	2.89458	0.975949	2.4613	0.533025	0.193203	1.44402	0.102007	0.238078	Copine (Calcium-dependent phospholipid-binding protein) family
Glyma.05G174600	1.22328	0.704309	0.40275	-0.107233	9.27294	22.9583	8.58927	16.2895	chloroplast sensor kinase
Glyma.05G175800	2.67966	1.07152	1.57013	-0.0350444	0.854141	5.60558	0.77698	1.79941
Glyma.05G176300	-1.33918	-0.0957758	-1.02002	0.237018	61.579	26.8078	48.5799	50.6573	RAB GTPase homolog A4A
Glyma.05G178200	1.95329	1.12455	0.577658	-0.240912	1.13158	4.51537	1.14977	3.0984	signal responsive 1
Glyma.05G178300	-3.1242	-2.6066	-0.199382	0.330808	1.59583	0.168092	1.09078	0.191228	RAB GTPase homolog H1E
Glyma.05G180500	1.49464	0.210616	1.79028	0.525321	2.26011	6.59465	1.42297	1.63627	Phosphoglycerate mutase family protein
Glyma.05G180600	2.18235	0.201469	1.43441	-0.533528	331.45	1772.66	450.83	683.94	myo-inositol-1-phosphate synthase 3
Glyma.05G182200	2.07354	0.60269	1.65804	0.198636	1.81375	8.30713	1.4923	2.51232	RING/FYVE/PHD zinc finger superfamily protein
Glyma.05G184100	-1.46784	-0.803328	-0.75027	-0.0734351	123.304	47.6758	119.354	76.1505	Ribosomal protein L6 family protein
Glyma.05G184500	4.11231	-0.0371777	3.38547	-0.785239	1.56384	26.8463	2.13237	2.40523	WRKY DNA-binding protein 51
Glyma.05G191100	-4.87613	-5.70511	1.89713	0.994146	0.185546	0.00595233	0.0960086	0	chloroplastic NIFS-like cysteine desulfurase
Glyma.05G191900	1.06978	-0.0770609	0.935465	-0.198842	35.5782	79.7975	35.5527	39.4779
Glyma.05G195000	2.92752	1.35965	1.72003	0.15376	0.769605	6.04629	0.593906	1.72541	NAC (No Apical Meristem) domain transcriptional regulator superfamily protein
Glyma.05G197000	1.80992	-0.0615617	1.82271	-0.0426719	2.75508	9.98867	2.35314	3.02726	MAC/Perforin domain-containing protein
Glyma.05G198400	-1.812	-1.29143	-0.519713	0.011206	4.30163	0.998931	3.78281	1.86847	VQ motif-containing protein
Glyma.05G198500	1.09215	0.146721	0.95543	0.0232442	5.84088	13.4511	5.17992	6.50987	XS domain-containing protein / XS zinc finger domain-containing protein-related
Glyma.05G200400	2.42317	0.321448	2.53576	0.452833	0.58084	3.69678	0.35496	0.544963	Homeodomain-like superfamily protein
Glyma.05G201700	-1.70573	-0.277273	-2.2925	-0.853518	0.864488	0.28438	1.44302	1.27957	basic helix-loop-helix (bHLH) DNA-binding superfamily protein
Glyma.05G202000	1.65144	0.48994	1.15402	0.00663521	5.63978	18.8213	5.10198	8.14943	Protein kinase superfamily protein
Glyma.05G203100	-1.88278	-0.135051	-1.40981	0.352933	9.01254	2.28722	6.19669	5.3434	DEK domain-containing chromatin associated protein
Glyma.05G211000	1.3436	0.232924	0.160737	-0.943048	23.094	6.32749	20.9165	4.48602	MAP kinase 4
Glyma.05G211600	1.97455	-0.232169	1.96916	-0.23465	1.31373	5.65036	1.40784	1.40544	Heavy metal transport/detoxification superfamily protein
Glyma.05G214200	-1.51735	-0.904594	-0.152782	0.468657	69.1228	25.5566	47.1931	26.8171	vacuolar H+-ATPase subunit E isoform 3
Glyma.05G214400	-3.0752	-4.9881	1.72948	-0.200822	0.238943	0.0259802	0.245816	0.00603717	cytokinin response factor 2
Glyma.05G218900	-1.84873	-0.973908	-1.82983	-0.945218	1.74891	0.46264	2.7344	1.50758
Glyma.05G221500	1.92488	1.08405	0.4763	-0.3516	1.46023	5.62478	1.59252	3.89382	Homeodomain-like transcriptional regulator
Glyma.05G222800	-1.51548	-0.848784	-0.475233	0.207687	10.1248	3.92582	8.34337	5.52749	N-MYC downregulated-like 1
Glyma.05G224700	1.20835	0.541677	0.608283	-0.0483272	1.18223	2.80194	1.028	1.70752
Glyma.05G226000	-8.19042	-8.40076	0	-0.259508	1.43185	0.157064	1.3384	0.0109599	Pectin lyase-like superfamily protein
Glyma.05G229100	1.66164	0.689794	1.72308	0.754747	0.424562	1.39937	0.251892	0.404653
Glyma.05G231800	3.24958	3.20868	0.0640085	0.0429198	0.0427076	0.443618	0.0353513	0.397314	aldehyde dehydrogenase 2C4
Glyma.05G233200	2.65484	1.80054	1.01785	0.172747	0.359524	1.51971	0.190537	0.525421	Cytochrome P450 superfamily protein
Glyma.05G233700	1.46828	-0.0822586	0.985087	-0.551277	16.2056	49.2859	20.873	23.9749	B-box type zinc finger protein with CCT domain
Glyma.05G234200	-5.6459	-3.45013	-0.740141	1.46051	0.535019	0.0073839	0.168502	0.0147497	NAC domain containing protein 58
Glyma.05G234800	-1.40033	-0.818327	-0.604368	-0.0110944	134.919	53.9969	123.442	77.1262	Ribosomal protein S19 family protein
Glyma.05G236400	-2.64582	-0.393191	-1.57088	0.684778	3.98168	0.628785	2.12259	1.74358	glycosyl hydrolase 9B1
Glyma.05G237100	2.75251	1.36678	0.187209	-1.18393	0.0463493	0.349727	0.0951193	0.294459	Protein kinase superfamily protein
Glyma.05G240900	-1.0021	-0.653368	0.203186	0.561957	23.0664	11.8884	13.6811	9.73697	Protein of unknown function (DUF1712)
Glyma.05G242600	-1.06755	-0.448557	-0.662602	-0.0351206	4.60727	2.22617	4.06097	3.27502
Glyma.05G248600	1.0782	0.993972	0.0415111	-0.0316372	30.6029	69.3853	28.2716	63.9838	D-cysteine desulfhydrase
Glyma.06G002400	1.13552	0.823839	-0.103681	-0.40156	1.51837	3.61508	1.77521	3.64453	FAR1-related sequence 2
Glyma.06G003300	1.49036	0.481375	1.32575	0.328114	3.55567	10.3071	2.43082	3.90107	Protein of unknown function (DUF1624)
Glyma.06G004000	-2.33156	-4.31669	1.66171	-0.322413	0.752908	0.0828053	0.775437	0.0273414	Cyclophilin-like peptidyl-prolyl cis-trans isomerase family protein
Glyma.06G010500	-5.214	-1.96594	-1.9326	1.32557	0.261878	0.00440267	0.10766	0.0087778	SEC14-like 3
Glyma.06G015000	1.44548	0.0168978	1.22698	-0.188808	10.4719	30.8216	10.357	13.6506	tonoplast monosaccharide transporter2
Glyma.06G017600	3.57832	1.84768	1.60835	-0.124988	0.175867	2.13321	0.166293	0.713602	Protein kinase superfamily protein
Glyma.06G017900	1.55295	1.25405	-0.445135	-0.735633	227.203	717.421	326.791	909.917	catalase 2
Glyma.06G019400	1.5229	0.805561	-0.0180445	-0.729362	67.5406	207.882	96.6589	204.277	FtsH extracellular protease family
Glyma.06G022800	-3.59242	-0.561671	-2.69185	0.350463	144.647	11.8537	95.9758	70.2298	GDSL-like Lipase/Acylhydrolase superfamily protein
Glyma.06G022900	-9.6653	-2.37983	-6.33341	0.975658	15.6359	0.0161738	6.99444	1.37833	GDSL-like Lipase/Acylhydrolase superfamily protein
Glyma.06G023400	3.79622	1.12833	1.26923	-1.38729	2.52325	38.2347	5.76252	14.9711
Glyma.06G024200	-1.24032	0.153598	-1.61246	-0.211263	9.32326	4.33388	9.64401	12.0576
Glyma.06G026900	-3.61564	-6.18917	3.54561	0.881041	1.48138	0.107832	0.727026	0	glycine-rich protein
Glyma.06G027200	-2.30187	-3.83475	1.38471	-0.147349	0.569117	0.120026	0.551327	0.0429261	K-box region and MADS-box transcription factor family protein
Glyma.06G028100	3.32104	2.1574	2.01971	0.862734	0.333868	0.419012	0.29065	0.946729	purple acid phosphatase 12
Glyma.06G028600	-1.15788	-0.758003	-0.379644	0.0299427	281.167	135.561	255.614	164.811	thioredoxin H-type 1
Glyma.06G034100	-1.05931	-0.965958	-0.00964545	0.0944179	18.7687	9.3104	15.358	8.33877
Glyma.06G034700	2.33315	-0.8939	3.38242	0.162179	2.47689	13.0644	1.91012	1.18697	calmodulin-like 41
Glyma.06G034800	1.17701	0.779452	0.0578287	-0.326021	2.919	7.40939	3.02614	5.53944
Glyma.06G035000	1.24142	0.29069	1.5035	0.562481	3.11844	7.83604	1.8587	2.65295	Protein kinase superfamily protein
Glyma.06G035700	-7.08606	-6.3569	0	0.674146	0.371268	0	0.206942	0	Homeodomain-like superfamily protein
Glyma.06G036600	-2.67474	-3.98636	2.14066	0.821934	0.601092	0.0826476	0.281333	0.0184466
Glyma.06G037700	-7.00818	-4.53742	-1.83498	0.662963	0.675247	0	0.379173	0.0130435
Glyma.06G039800	-2.20741	-2.60242	0.696894	0.310611	3.11684	0.658808	2.1611	0.409289	Vacuolar import/degradation, Vid27-related protein
Glyma.06G045100	1.21194	-1.84359	2.46002	-0.582026	4.05968	10.2172	5.18067	1.7901	Subtilase family protein
Glyma.06G046200	1.20419	-0.409354	1.70885	0.102944	0.779299	1.82056	0.61297	0.495889	cyclin d5;1
Glyma.06G050700	-1.12777	0.461221	-1.24857	0.34758	50.5727	24.0526	35.2862	53.2827	gamma vacuolar processing enzyme
Glyma.06G051200	1.28252	0.637605	0.390883	-0.245441	14.0326	34.9964	14.0969	25.2856	KH domain-containing protein
Glyma.06G052800	-6.08316	-8.56155	3.182	0.614508	5.15257	0.0357997	2.91536	0	IQ-domain 6
Glyma.06G058300	-1.88767	-1.83849	0.594399	0.65191	1.20554	0.313956	0.640814	0.206646	sterile alpha motif (SAM) domain-containing protein
Glyma.06G058800	-2.71759	-2.68437	0.483805	0.522813	5.8925	0.889898	3.45173	0.616781
Glyma.06G061900	1.96601	0.990445	1.09924	0.125499	1.5025	5.94609	1.24125	2.5414	WRKY DNA-binding protein 40
Glyma.06G063700	-3.64174	-1.79587	-1.8278	0.0275198	0.448076	0.0325501	0.389437	0.118083	zinc-finger protein 1
Glyma.06G064000	-1.79611	0.308248	-1.80985	0.309582	0.973803	0.331997	0.742215	1.07261	Integrase-type DNA-binding superfamily protein
Glyma.06G064200	-1.10704	0.541887	-1.48075	0.178581	149.819	62.045	127.74	141.847	Ribosomal protein L39 family protein
Glyma.06G064400	2.04878	-0.0584539	2.05978	-0.0213444	1.54438	7.26276	1.41255	1.64358	Protein kinase superfamily protein
Glyma.06G067700	-2.57046	-0.835496	-0.580275	1.17118	11.6747	2.14303	4.84975	2.72369	indole-3-acetic acid inducible 29
Glyma.06G067900	-1.57036	-0.761285	0.394133	1.21621	7.61892	2.77458	3.13118	2.06187
Glyma.06G068400	1.01712	0.861538	0.0608047	-0.0854	11.8321	25.1266	10.7958	22.2545	EIN3-binding F box protein 1
Glyma.06G072700	1.00932	0.986964	-0.0274019	-0.0391473	12.1592	25.432	10.7362	24.2559	TIFY domain protein 8
Glyma.06G078200	-1.15854	-1.25425	0.332862	0.251155	6.7778	3.16677	5.07042	2.30829
Glyma.06G078500	-1.12558	-0.806828	-0.227616	0.101405	150.786	73.5393	127.202	80.3861	N-terminal nucleophile aminohydrolases (Ntn hydrolases) superfamily protein
Glyma.06G083600	-3.27829	-0.0904717	-2.42946	0.767706	2.07921	0.220524	1.04881	1.06235	ARM repeat superfamily protein
Glyma.06G087100	-2.28291	-1.18035	-1.10154	0.0088998	62.3174	12.8148	54.4386	25.7983	alpha/beta-Hydrolases superfamily protein
Glyma.06G087800	-3.34931	-2.65691	-0.244159	0.458219	81.2503	7.30453	49.9301	8.57823	NADP-malic enzyme 3
Glyma.06G090700	2.83055	1.13216	0.851691	-0.825395	0.204319	1.70403	0.334107	0.884703	Leucine-rich repeat transmembrane protein kinase family protein
Glyma.06G091100	3.0532	1.28501	0.297548	-1.4648	0.141387	1.28108	0.341216	0.968359	MATE efflux family protein
Glyma.06G093300	-1.42334	-0.430369	-0.405511	0.599145	9.50142	3.82618	5.82302	4.60735	Tudor/PWWP/MBT superfamily protein
Glyma.06G094900	1.07802	0.823018	-0.0671071	-0.314992	2.37933	5.18243	2.52543	5.09188	transducin family protein / WD-40 repeat family protein
Glyma.06G100900	5.16966	1.95088	1.3615	-1.8561	0.0761507	2.98144	0.246989	1.05851
Glyma.06G101200	-2.01715	-1.09712	0.235426	1.17098	0.354871	0.100991	0.158706	0.0656263	O-fucosyltransferase family protein
Glyma.06G102000	2.28717	1.24241	1.21525	0.177346	0.609471	3.0457	0.477926	1.23884	Phosphate-responsive 1 family protein
Glyma.06G105100	-4.70617	-4.53483	1.16998	1.34055	2.21309	0.0539823	0.71556	0.00991493	Protein of unknown function (DUF833)
Glyma.06G105500	2.81933	1.21879	0.62319	-0.974859	0.676947	4.88755	1.12032	3.0516	Sec14p-like phosphatidylinositol transfer family protein
Glyma.06G105600	-2.81832	-1.75215	-1.46965	-0.3857	0.462131	0.0810458	0.58473	0.184753	Phosphoglycerate mutase family protein
Glyma.06G106100	2.17331	0.359807	1.2872	-0.516403	0.819726	5.3283	0.807031	2.1004	sulfate transporter 1;3
Glyma.06G107100	-1.00364	-0.322096	-0.47465	0.219169	7.634	4.14919	5.92816	5.43134	S-adenosyl-L-methionine-dependent methyltransferases superfamily protein
Glyma.06G107600	-3.35968	-4.34466	1.70467	0.700241	0.371343	0.0341246	0.197496	0.00843353	Rhomboid-related intramembrane serine protease family protein
Glyma.06G107700	1.19588	0.631095	0.624308	0.0714572	0.740447	1.78791	0.616186	1.07055
Glyma.06G108900	1.16831	0.938379	0.232921	0.0120175	2.88948	6.86297	2.52121	5.45496	MAPK/ERK kinase kinase 1
Glyma.06G113300	-2.79702	-4.2803	1.93959	0.458571	0.869473	0.122881	0.585805	0.0270431	Plant protein of unknown function (DUF869)
Glyma.06G113400	-2.42311	-1.32069	-1.37709	-0.26608	3.38255	0.648294	3.59091	1.54082	TRAM, LAG1 and CLN8 (TLC) lipid-sensing domain containing protein
Glyma.06G113500	-2.47946	-1.00944	-1.88719	-0.415881	4.75941	0.895962	5.28843	2.74676	Pheophorbide a oxygenase family protein with Rieske [2Fe-2S] domain
Glyma.06G116700	-1.16251	-0.383609	-0.253926	0.539724	41.3438	19.6033	26.1322	22.0888
Glyma.06G117800	-1.74493	-0.921827	-0.937084	-0.105157	8.60441	2.87137	8.67526	5.2038	Glutathione S-transferase family protein
Glyma.06G125500	-7.57186	-7.48872	0	0.0333805	0.54	0	0.488377	0	basic helix-loop-helix (bHLH) DNA-binding superfamily protein
Glyma.06G127300	1.80975	1.14067	0.426773	-0.23291	2.92047	10.994	2.99458	7.69331	RING/U-box superfamily protein
Glyma.06G128700	-2.95021	-0.494465	-1.80625	0.669389	3.82571	0.521843	2.34867	1.64329	Calcium-binding EF-hand family protein
Glyma.06G129400	3.92796	1.33977	0.804563	-1.76632	5.93205	103.48	18.1084	56.2779	Glycogen/starch synthases, ADP-glucose type
Glyma.06G131800	1.38206	0.821691	0.449867	-0.0938697	0.233384	0.732732	0.193979	0.433619	oligopeptide transporter 1
Glyma.06G132100	1.98428	0.232483	1.69455	-0.0531043	1.09682	4.44966	0.957071	1.32339	ARM repeat superfamily protein
Glyma.06G133300	-2.01452	-0.737219	-0.579163	0.713476	415.688	126.22	254.315	175.617	cytochrome B5 isoform E
Glyma.06G133600	-1.10176	-0.948824	-0.0118774	0.152013	63.9454	31.484	51.9377	29.9371	ubiquitin extension protein 1
Glyma.06G137200	-2.5287	-2.76017	0.999599	0.778629	1.74023	0.380976	1.04514	0.209483	O-methyltransferase 1
Glyma.06G137600	-3.53959	-7.76709	4.32266	-0.00360819	0.920904	0.0805113	0.772972	0
Glyma.06G138400	-1.21357	-0.988867	-0.303605	-0.0653474	140.016	63.7229	133.395	73.6409	Ribosomal protein L6 family
Glyma.06G139400	-2.58122	-2.71816	1.54458	1.4135	0.631017	0.109323	0.187833	0.0323923	Peptidase C78, ubiquitin fold modifier-specific peptidase 1/ 2
Glyma.06G141400	1.68219	-0.655126	2.24647	-0.0761211	0.22374	0.776454	0.204358	0.153706	Protein of unknown function (DUF3133)
Glyma.06G142000	2.33446	-0.654267	2.88367	-0.100717	6.98657	36.2027	6.52642	4.65973	WRKY DNA-binding protein 70
Glyma.06G142300	-2.90046	-1.52187	-1.90557	-0.522048	1.68149	0.189128	2.04222	0.599455	response regulator 17
Glyma.06G143000	-1.5485	-0.100323	-1.28867	0.170453	63.1135	22.3484	50.7524	51.2408	Chalcone-flavanone isomerase family protein
Glyma.06G143800	1.54675	0.0604602	1.50625	0.0297706	6.72195	19.8011	5.55922	6.88463	potassium transporter 2
Glyma.06G144000	2.48406	0.621421	2.88892	1.02544	0.438511	2.53693	0.186672	0.327141
Glyma.06G144400	-1.11501	-0.320248	-1.06573	-0.259556	125.896	61.2427	136.35	120.051	Ribosomal protein S26e family protein
Glyma.06G152200	1.16922	0.565135	0.517938	-0.0732122	7.21612	17.4311	6.45537	12.8165	histone-lysine N-methyltransferases
Glyma.06G154700	3.61026	1.70575	2.49408	0.589787	0.463709	5.91885	0.25762	1.02352	embryo defective 2170
Glyma.06G156300	2.96946	1.01625	2.82348	0.882642	1.22075	10.1741	0.65729	1.69043	alpha/beta-Hydrolases superfamily protein
Glyma.06G158100	1.54913	0.513867	0.94466	-0.0811675	5.55695	17.8957	5.35068	9.04246	Plant protein of unknown function (DUF869)
Glyma.06G159000	-2.33064	-1.86712	0.430596	0.904434	0.606489	0.12763	0.302424	0.0954107
Glyma.06G159300	1.02429	0.599766	0.5288	0.114539	4.51926	9.36057	3.63055	6.16013	Protein of unknown function (DUF668)
Glyma.06G161100	1.26948	1.12828	1.16288	1.03446	1.64553	4.21274	0.672714	1.68847	Protein prenylyltransferase superfamily protein
Glyma.06G161600	2.31337	1.06582	0.870674	-0.374549	0.085212	0.420377	0.0846429	0.219374	Tetratricopeptide repeat (TPR)-like superfamily protein
Glyma.06G165200	1.61936	1.1493	-0.290671	-0.755341	150.345	487.547	214.26	552.127	CLPC homologue 1
Glyma.06G165700	1.17072	0.995318	-0.122816	-0.283718	11.7131	28.3927	12.4454	28.6186	basic helix-loop-helix (bHLH) DNA-binding superfamily protein
Glyma.06G166500	-4.29834	-6.68054	3.83833	1.36166	1.11337	0.0507463	0.38004	0	NAC domain containing protein 83
Glyma.06G167300	-1.83573	-1.12169	-0.553829	0.166545	1.14833	0.356876	0.967713	0.555455	tapetum determinant 1
Glyma.06G170300	-1.60093	-1.65059	0.622726	0.5847	185.913	66.7321	113.72	42.2733	purple acid phosphatase 27
Glyma.06G175100	2.36096	0.119049	2.40074	0.16668	4.82055	25.6884	3.604	4.67395	Leucine-rich repeat protein kinase family protein
Glyma.06G186100	-1.21533	-0.777486	-0.482665	-0.033194	1.77514	0.75751	1.67834	1.41593	alpha-N-acetylglucosaminidase family / NAGLU family
Glyma.06G187100	-2.95633	-2.3507	0.402931	1.01157	0.493739	0.061238	0.210008	0.044407	formin 8
Glyma.06G187200	2.10836	0.922478	1.5263	0.345966	2.21713	9.88737	1.48387	3.25866	alpha/beta-Hydrolases superfamily protein
Glyma.06G187300	2.59082	0.532723	2.50773	0.449167	1.2488	7.55101	0.741733	1.26294	alpha/beta-Hydrolases superfamily protein
Glyma.06G187400	2.06817	0.272259	1.80532	0.0151899	6.45352	27.0739	5.34643	7.05869	alpha/beta-Hydrolases superfamily protein
Glyma.06G193500	1.17369	-0.19156	1.93593	0.580843	2.06524	4.86173	1.20147	1.21366	glutathione S-transferase tau 9
Glyma.06G194600	1.72814	-0.608777	2.62442	0.303562	4.62762	17.3157	3.416	2.53392
Glyma.06G201100	1.15626	-0.574091	1.5754	-0.1404	1.33493	3.35213	1.35614	1.05521	exocyst subunit exo70 family protein B2
Glyma.06G201900	2.44619	-0.805634	3.72081	0.496493	0.255252	1.24506	0.138903	0.119857
Glyma.06G202200	-3.07615	-1.90265	-1.08418	0.10069	5.5452	0.65777	4.24421	1.25794	heat shock protein 101
Glyma.06G202500	1.29441	0.420314	0.854974	-0.00315675	4.76483	12.2061	4.00611	6.57117	U5 small nuclear ribonucleoprotein helicase
Glyma.06G203100	3.10019	3.76018	1.48918	2.17701	0.0522803	0.374437	0.0180464	0.198725
Glyma.06G208200	-1.78754	-1.42119	0.818962	1.19158	2.06787	0.59458	0.773089	0.261824	enolase 1
Glyma.06G209800	2.62914	-1.89684	3.53451	-0.968071	0.749552	5.26483	1.41427	0.452856	Hydroxyproline-rich glycoprotein family protein
Glyma.06G213300	-2.50271	-1.35215	-1.16894	-0.000684079	0.995574	0.164642	0.856205	0.38807	Stabilizer of iron transporter SufD / Polynucleotidyl transferase
Glyma.06G216600	3.57219	1.40561	1.38621	-0.746418	0.815701	10.8193	1.27896	3.98377	Ran BP2/NZF zinc finger-like superfamily protein
Glyma.06G217400	1.55574	0.270914	0.988937	-0.282203	3.95236	12.4546	4.17046	6.04535	DNA/RNA polymerases superfamily protein
Glyma.06G219800	1.09075	0.848218	-0.0448842	-0.274798	1.64057	3.71686	1.76088	3.64697	WRKY DNA-binding protein 32
Glyma.06G221800	-3.90296	-6.37167	3.17597	0.613984	0.446128	0.0257654	0.242045	0	Integrase-type DNA-binding superfamily protein
Glyma.06G226700	1.94743	1.18032	0.206218	-0.556946	1.44836	5.60034	1.75219	4.72442	Leucine-rich repeat transmembrane protein kinase
Glyma.06G232100	1.20713	0.0298651	0.909658	-0.257594	3.90593	9.65406	4.07206	4.882	P-loop containing nucleoside triphosphate hydrolases superfamily protein
Glyma.06G242100	-3.10484	-3.41166	2.00838	1.68413	0.158817	0.0181096	0.0425969	0.00311764	SPA1-related 3
Glyma.06G247100	1.52089	0.0292713	1.45322	-0.0263974	149.973	470.976	135.98	164.469	protochlorophyllide oxidoreductase A
Glyma.06G254100	1.38374	0.685768	0.553353	-0.135875	20.13	56.3453	19.3911	35.7471	cytochrome c biogenesis protein family
Glyma.06G256200	-2.50723	-2.21225	0.461605	0.765649	0.733302	0.132783	0.372051	0.0911072	Quinone reductase family protein
Glyma.06G259800	2.49932	0.7438	1.90746	0.159566	2.67026	16.2337	2.07576	4.174	Disease resistance protein (TIR-NBS-LRR class) family
Glyma.06G261100	4.64251	0	7.82971	3.02356	0.0120233	0.347297	0	0	S-locus lectin protein kinase family protein
Glyma.06G261900	3.33125	0.50539	1.7269	-1.07572	0.189867	2.35318	0.39629	0.658244	receptor kinase 3
Glyma.06G263700	2.3023	0.873164	2.66139	1.23128	0.336407	1.62345	0.124439	0.220957	disease resistance protein (TIR-NBS-LRR class), putative
Glyma.06G263900	3.34896	-1.81091	4.92044	-0.21055	0.193604	1.85733	0.179422	0.0654338	disease resistance protein (TIR-NBS-LRR class), putative
Glyma.06G267400	2.38509	-0.404486	2.86413	0.0910192	1.76556	9.84742	1.84801	1.69786	disease resistance protein (TIR-NBS-LRR class), putative
Glyma.06G269400	-1.24936	0.157258	-0.509763	0.913501	45.7706	21.0693	22.7825	28.3287	Transport protein particle (TRAPP) component
Glyma.06G271400	-2.95625	-2.92608	0.772586	0.806955	0.598403	0.0747639	0.288397	0.0394945
Glyma.06G272500	-1.33178	-0.383598	-1.74185	-0.781043	137.741	57.0521	209.067	174.796	Ribosomal L5P family protein
Glyma.06G275400	2.57341	0.936357	1.07999	-0.547761	9.30689	63.2024	11.9038	27.8191	DNAJ heat shock N-terminal domain-containing protein
Glyma.06G277600	1.69466	0.809268	0.479046	-0.394184	77.4203	279.384	92.6652	188.036	ATP synthase protein I -related
Glyma.06G285000	1.20563	0.741046	0.724163	0.27505	2.71359	6.94689	2.11487	3.97446	protein kinase C substrate, heavy chain-related
Glyma.06G289200	2.7809	0.607657	3.27487	1.10931	0.393982	2.85096	0.172716	0.28412
Glyma.06G289300	1.33292	0.13691	0.944403	-0.238661	16.9599	46.3989	17.9077	22.9836	GBF\'s pro-rich region-interacting factor 1
Glyma.06G291200	5.30485	1.51176	3.53769	-0.257749	0.0739053	3.24092	0.0844877	0.291447	O-acyltransferase (WSD1-like) family protein
Glyma.06G295700	1.94366	0.850979	0.877398	-0.203902	625.233	2659.45	677.224	1377.62	O-methyltransferase 1
Glyma.06G300100	3.84066	6.34058	1.57142	4.02134	0.0597935	0.929741	0	0.267757	myb domain protein 14
Glyma.06G300600	1.12499	0.304155	1.0244	0.217185	1.94354	4.66594	1.51405	2.17646	S-locus lectin protein kinase family protein
Glyma.06G303900	3.48713	-0.222461	3.65095	-0.0524284	0.528092	6.01092	0.463478	0.458252	Plant protein of unknown function (DUF247)
Glyma.06G304500	3.36388	-1.06432	5.94926	1.52155	0.150198	1.5463	0.0487865	0.0216012
Glyma.06G304600	3.31295	-1.12019	1.87248	-2.55193	0.0222152	0.385135	0.1968	0.100528
Glyma.06G304700	1.97897	-0.62302	2.1857	-0.406413	1.85628	7.46017	2.07325	1.55853
Glyma.06G306000	-1.31188	-0.835141	-0.000478224	0.493653	22.6361	10.2679	15.529	10.0836	Galactosyltransferase family protein
Glyma.06G309100	-1.46469	-0.66059	-0.780653	0.035737	34.2001	14.1472	30.7715	23.6094
Glyma.06G310100	1.92185	0.047756	1.94926	0.0793961	11.269	42.8956	8.89011	10.4652	alpha/beta-Hydrolases superfamily protein
Glyma.06G312000	-2.80936	-6.8197	5.24742	1.14903	0.526081	0.0886021	0.233295	0	cysteine-rich RLK (RECEPTOR-like protein kinase) 10
Glyma.06G315300	-1.09596	-0.745824	-0.226653	0.137843	7.65534	3.97415	6.57814	4.28975
Glyma.06G316700	-2.21665	-1.65072	-0.781908	-0.206068	0.407673	0.0932193	0.43271	0.149771	cellulose synthase A9
Glyma.06G319200	-3.61206	-6.8167	3.54561	0.253635	0.679665	0.05184	0.511697	0	Plant invertase/pectin methylesterase inhibitor superfamily protein
Glyma.06G319300	-1.01368	0.58038	-0.993969	0.606037	30.5812	16.4962	17.8781	30.357	Plant invertase/pectin methylesterase inhibitor superfamily protein
Glyma.06G320300	-1.40603	-1.84963	0.78328	0.353396	3.98742	1.66423	2.76173	0.7875	P-loop containing nucleoside triphosphate hydrolases superfamily protein
Glyma.06G325200	-1.00279	-0.576957	-0.428968	0.00739242	57.9752	30.8496	52.2955	38.7352	Domain of unknown function (DUF543)
Glyma.07G003700	-1.64066	-0.498641	-0.444708	0.712186	102.712	36.2212	59.4829	46.3508	ATP synthase epsilon chain, mitochondrial
Glyma.07G004900	-1.77016	-0.745399	-0.741923	0.296603	76.8365	24.1106	58.6775	34.6665	Zinc-binding ribosomal protein family protein
Glyma.07G007500	-2.26268	0.873462	-2.88954	0.262523	1.2198	0.273796	0.96503	1.94093	Protein of unknown function (DUF3511)
Glyma.07G012800	-1.69203	-1.14403	-0.608555	-0.0481222	216.044	71.3388	208.049	102.738	Ribosomal L28e protein family
Glyma.07G013800	1.19719	0.803301	0.100532	-0.282179	10.7505	26.9202	11.5748	23.6253	glucose-6-phosphate dehydrogenase 1
Glyma.07G014800	-4.98348	-3.03495	-1.6325	0.327783	1.21281	0.0354868	0.862189	0.110681	IQ-domain 26
Glyma.07G015400	-2.26878	-1.44547	-0.486703	0.342304	3.19031	0.598361	2.24337	0.769302
Glyma.07G016800	-4.42437	-4.60817	0.0319894	-0.160671	0.175759	0.00768713	0.161563	0.00714517	GATA transcription factor 9
Glyma.07G017800	1.72779	-1.18	3.21417	0.31745	1.54676	5.58412	1.13917	0.564165	Basic-leucine zipper (bZIP) transcription factor family protein
Glyma.07G018800	2.97736	0.946592	1.02628	-1.00249	0.121811	0.962162	0.20389	0.44462	Major facilitator superfamily protein
Glyma.07G020000	-1.08029	-0.783294	-0.408359	-0.100584	225.842	112.309	219.697	140.244	Ribosomal protein L30/L7 family protein
Glyma.07G021400	-1.20897	-0.566067	-0.482047	0.168718	18.0782	8.14132	14.2947	10.3236
Glyma.07G021700	-1.14019	-0.607999	-0.404033	0.140575	30.7035	15.131	25.6374	19.2148	Protein phosphatase 2C family protein
Glyma.07G022800	-1.87034	-2.78743	0.650725	-0.258558	0.236236	0.0592587	0.257439	0.0308812	Acyl-CoA N-acyltransferases (NAT) superfamily protein
Glyma.07G027200	-1.14096	-1.20746	-0.192479	-0.250536	4.82234	2.31191	5.12833	2.56096	basic helix-loop-helix (bHLH) DNA-binding superfamily protein
Glyma.07G030500	2.36466	-0.92974	2.91089	-0.363852	1.1382	6.24996	1.30319	0.75065	Tetratricopeptide repeat (TPR)-like superfamily protein
Glyma.07G033200	-4.30546	-0.197287	-4.50939	-0.395553	3.12457	0.159007	3.72097	3.83237	Phototropic-responsive NPH3 family protein
Glyma.07G035600	1.72295	1.23681	1.02575	0.559361	0.200867	0.676253	0.114126	0.319884	ATPases;nucleotide binding;ATP binding;nucleoside-triphosphatases;transcription factor binding
Glyma.07G037000	1.71994	0.714868	1.56377	0.563149	0.676834	2.30895	0.38334	0.799329	disease resistance protein (TIR-NBS-LRR class), putative
Glyma.07G039000	-4.00953	-5.1651	3.17597	1.9306	1.62245	0.0879067	0.370865	0	germin 3
Glyma.07G039300	-1.14809	-0.735293	-0.057234	0.369813	23.9158	11.4347	17.3851	11.4885	Cox19-like CHCH family protein
Glyma.07G040700	2.43441	1.54546	2.50522	1.61324	0.144428	0.794552	0.0225375	0.138334	Nucleoside diphosphate kinase family protein
Glyma.07G042900	-3.33717	-2.01242	-0.490102	0.850779	0.563691	0.0590602	0.286299	0.0818557	acyl carrier protein 4
Glyma.07G043200	-1.12723	-0.447925	-0.484365	0.209328	8.13195	4.13139	6.58578	5.43583	NADH:ubiquinone oxidoreductase intermediate-associated protein 30
Glyma.07G043500	-3.54029	-1.45975	-1.79642	0.296254	3.02977	0.273342	2.25385	0.886654	SAUR-like auxin-responsive protein family
Glyma.07G047900	2.36944	1.69742	1.68437	1.02458	0.278524	1.60337	0.147149	0.468837	NAC domain containing protein 62
Glyma.07G048300	1.14926	0.632108	0.799254	0.289019	5.30143	12.2306	3.621	6.62645	pyrophosphorylase 1
Glyma.07G050000	-3.6701	-4.88323	2.4571	1.2376	0.72684	0.0662114	0.278982	0.0084653	RNA-binding (RRM/RBD/RNP motifs) family protein
Glyma.07G050100	-3.01575	-3.33948	0.596161	0.281279	3.55544	0.413238	2.51609	0.258754
Glyma.07G051200	2.03846	0.605282	1.8587	0.43846	1.15387	5.26225	0.794235	1.40524
Glyma.07G053400	-2.19781	0.0258451	-1.66312	0.574151	0.652375	0.117766	0.410303	0.379686	Yippee family putative zinc-binding protein
Glyma.07G054000	-1.5263	-1.89896	0.315204	-0.0450239	1.06308	0.369412	0.945916	0.28652	myb domain protein 111
Glyma.07G054800	-1.32986	-0.762522	-0.326848	0.249835	4.52231	1.87273	3.2676	2.26241	auxin response factor 18
Glyma.07G056400	1.09156	0.860797	0.290713	0.0678807	3.64765	8.05322	2.97952	6.28586	cyclic nucleotide-gated channel 13
Glyma.07G057300	-2.7011	-2.2411	-0.433799	0.0338648	27.2338	4.14574	23.8829	5.15838	Histone superfamily protein
Glyma.07G057400	2.41074	0.840761	1.53078	-0.0338343	2.80643	15.4845	2.46456	5.10217	WRKY family transcription factor
Glyma.07G058200	2.35187	0.961137	0.893573	-0.481155	7.13311	40.7421	8.93458	21.185	SPA (suppressor of phyA-105) protein family
Glyma.07G063600	1.3447	0.448634	1.36456	0.482186	7.28052	19.3968	6.60984	7.81462	NB-ARC domain-containing disease resistance protein
Glyma.07G064300	-2.67387	-2.68524	0.993461	0.98963	0.312312	0.0485362	0.13407	0.0224731
Glyma.07G066000	1.50176	1.19203	0.345225	0.0451464	1.70808	5.53265	1.47692	6.76562	Erythronate-4-phosphate dehydrogenase family protein
Glyma.07G070200	-2.64863	-2.34516	-0.195509	0.112527	2.60431	0.406489	2.09637	0.4271	cyclin-dependent kinase B2;2
Glyma.07G071000	-2.76224	-6.61105	4.09972	0.167926	0.170605	0.027316	0.146953	0	basic helix-loop-helix (bHLH) DNA-binding superfamily protein
Glyma.07G071300	1.45771	0.896176	1.41168	0.862852	2.51418	7.18605	1.25498	2.62662	Acyl-CoA thioesterase family protein
Glyma.07G074600	-2.98972	-1.46393	-0.360435	1.17874	2.06702	0.284097	0.808262	0.319773	NAD(P)-binding Rossmann-fold superfamily protein
Glyma.07G076400	2.90168	1.35883	2.18266	0.646713	0.327081	2.53082	0.177984	0.539553	BON association protein 2
Glyma.07G077700	2.56652	0.960444	1.45232	-0.131904	0.908987	5.9341	0.889212	1.89618	NB-ARC domain-containing disease resistance protein
Glyma.07G078000	2.76652	0.387961	2.27659	-0.0846472	0.0559029	0.402755	0.0504275	0.0759189	NB-ARC domain-containing disease resistance protein
Glyma.07G078200	-3.59805	-3.70429	0.75712	0.656418	1.38664	0.10099	0.767342	0.0627463	ARM repeat superfamily protein
Glyma.07G079600	-3.06307	0.525375	-4.05446	-0.460992	0.743467	0.0837911	0.887734	1.43699	peptidoglycan-binding LysM domain-containing protein
Glyma.07G083300	2.42976	0.482693	0.720611	-1.2102	3.96067	23.0758	8.09427	12.9657	cytochrome P450, family 704, subfamily A, polypeptide 2
Glyma.07G083500	-1.48197	-0.60019	-0.516515	0.377585	62.7182	24.8546	47.3668	35.6485	basic helix-loop-helix (bHLH) DNA-binding superfamily protein
Glyma.07G085400	1.20106	0.06498	0.999475	-0.12399	1.35469	3.25247	1.34204	1.62642	Adenine nucleotide alpha hydrolases-like superfamily protein
Glyma.07G087200	2.38414	1.32424	1.44961	0.404677	2.4599	13.4978	1.77611	4.38007	arabinogalactan protein 22
Glyma.07G090000	2.00811	0.823855	1.3104	0.134765	2.94103	12.4029	2.34704	4.70661	Eukaryotic aspartyl protease family protein
Glyma.07G091500	-1.3402	-0.641406	-0.603147	0.105495	40.7835	16.9011	35.056	24.9365	Complex I subunit NDUFS6
Glyma.07G092300	1.10199	0.37378	0.54126	-0.1735	9.61181	21.6617	9.37416	12.8001	CRS1 / YhbY (CRM) domain-containing protein
Glyma.07G092900	-1.18755	-0.658395	-0.590001	-0.0492887	223.116	104.003	211.477	147.32	Ribosomal protein S7e family protein
Glyma.07G093700	1.43256	0.852822	0.28776	-0.279344	2.14655	6.03613	2.24458	4.54634	zinc finger protein-related
Glyma.07G093900	2.12676	-0.574611	2.5313	-0.165814	0.349173	1.62201	0.344423	0.266579	Calmodulin binding protein-like
Glyma.07G094100	4.1258	4.74997	1.95307	2.53857	0.0100784	0.216233	0	0.0538513	Protein kinase superfamily protein
Glyma.07G094500	2.84988	0.298297	2.10048	-0.449488	0.464894	3.50555	0.555641	0.777703	receptor serine/threonine kinase, putative
Glyma.07G095000	2.40806	0.242952	1.93044	-0.229904	0.989321	5.43885	0.976722	1.3728	Protein kinase superfamily protein
Glyma.07G095200	3.79571	3.25009	2.88587	2.33227	0.0556681	0.956596	0.0192179	0.126976	Protein kinase superfamily protein
Glyma.07G095900	2.3069	0.990526	1.40296	0.0936497	1.50062	7.43417	1.16824	2.64759	Protein kinase superfamily protein
Glyma.07G096100	3.37759	2.04354	1.77464	0.46031	0.205704	2.77822	0.111037	0.817386	Protein kinase superfamily protein
Glyma.07G096300	1.7778	-1.98327	4.23907	0.498806	0.452384	1.54065	0.241904	0.0726536	Protein kinase superfamily protein
Glyma.07G098000	-5.61976	-2.13328	-2.44983	1.04046	7.61085	0.156221	3.33499	0.765321
Glyma.07G098900	4.24658	1.04988	5.42389	2.19958	0.154628	2.47234	0.0724053	0.0333238
Glyma.07G099000	3.36154	3.3653	4.53866	4.49364	0.15076	1.0572	0.00947058	0.0394834
Glyma.07G104800	-2.31377	-5.23538	4.50521	1.483	0.695653	0.134292	0.198121	0	KNOX Arabidopsis thaliana meinox
Glyma.07G109000	1.09686	0.827315	0.360881	0.103826	1.38611	3.01875	1.05902	2.36156	Tetratricopeptide repeat (TPR)-like superfamily protein
Glyma.07G111500	-1.90815	-0.566169	-0.411178	0.938938	9.95224	2.67824	4.60964	3.31266	Plant protein of unknown function (DUF247)
Glyma.07G117500	2.23866	1.00993	1.3755	0.178103	0.254308	1.21649	0.178324	0.41135	basic helix-loop-helix (bHLH) DNA-binding superfamily protein
Glyma.07G124500	-1.03715	-0.693745	-0.582696	-0.230983	9.2779	4.71988	9.38334	5.71965	hexokinase 1
Glyma.07G125100	-6.6069	-5.24651	0	1.31144	0.280718	0	0.114773	0	Pectin lyase-like superfamily protein
Glyma.07G127100	1.18995	0.0194443	0.84083	-0.31698	2.03541	4.80217	2.1316	2.62161	root hair specific 16
Glyma.07G128300	1.36952	0.808504	0.639943	0.0948178	1.50446	4.14145	1.29293	2.55978
Glyma.07G129000	-1.62571	-1.01042	-0.500032	0.134251	1.04481	0.359918	0.915524	0.518021	ACC oxidase 1
Glyma.07G130900	-1.05489	-0.367542	-0.511637	0.18682	8.29874	4.17392	6.61599	5.659	G10 family protein
Glyma.07G131200	-1.5816	-0.986242	-0.303327	0.300263	3.79131	1.47294	2.83604	1.71888	DNA-directed RNA polymerase, subunit M, archaeal
Glyma.07G132500	1.04874	0.521664	0.368665	-0.151208	6.04826	13.1637	5.86729	9.49037	Protein kinase superfamily protein
Glyma.07G134500	1.3394	0.103031	0.70354	-0.524229	35.826	99.458	46.0622	56.2932
Glyma.07G137300	-1.69286	-0.513602	-0.883092	0.31042	6.10713	1.96824	4.48973	3.41485	delta 1-pyrroline-5-carboxylate synthase 2
Glyma.07G141300	3.1362	1.43611	1.74907	0.0669625	0.289444	3.07627	0.133421	0.723432	Bifunctional inhibitor/lipid-transfer protein/seed storage 2S albumin superfamily protein
Glyma.07G142300	1.4471	0.050698	0.882035	-0.49836	4.05963	12.1891	5.52908	6.42158	RING/FYVE/PHD zinc finger superfamily protein
Glyma.07G143500	3.46361	0.125904	4.26527	0.938766	1.78789	19.8063	0.702087	0.90606	receptor like protein 13
Glyma.07G144000	3.3122	0.706578	1.83312	-0.772476	0.3565	3.37077	0.238248	0.529957	receptor like protein 21
Glyma.07G144800	-2.98817	-1.99125	-0.385968	0.623222	1.46112	0.174701	0.806273	0.220054	Transducin/WD40 repeat-like superfamily protein
Glyma.07G146400	-3.23557	-1.91095	-0.258148	1.08104	1.00368	0.504307	0.702746	0.344682	sulfoquinovosyldiacylglycerol 2
Glyma.07G146500	-2.87598	-4.51025	2.00328	0.351761	0.721688	0.0919491	0.492008	0.016207
Glyma.07G147200	-2.7487	-4.19791	2.17523	0.717204	0.462124	0.066254	0.238873	0.0118385	Plant protein of unknown function (DUF247)
Glyma.07G151300	-1.29999	0.686835	-1.62593	0.374446	4.08277	1.80772	2.94423	5.34701	fatty acid desaturase 8
Glyma.07G153200	3.12444	-0.454303	3.94055	0.359311	0.124322	1.2407	0.0858972	0.0863497	receptor like protein 52
Glyma.07G163200	2.95717	1.4055	1.84756	0.303478	0.349571	2.84731	0.24219	0.761889	extra-large G-protein 1
Glyma.07G165700	-3.63498	2.19253	-5.58191	0.267516	0.64702	0.0502529	0.469297	2.38474
Glyma.07G166300	1.03136	0.530651	0.206567	-0.283744	5.09801	10.9154	5.43099	8.92581	ARM repeat superfamily protein
Glyma.07G171200	1.02079	0.854053	0.215877	0.0630173	4.33595	9.30122	3.72148	7.48541	response regulator 2
Glyma.07G173000	2.43485	0.937168	1.87497	0.381574	2.04985	11.3243	1.31821	2.93024	lectin protein kinase family protein
Glyma.07G180100	-1.40236	-0.45136	-0.929366	0.0334953	22.4771	9.04413	20.0403	16.3528	peroxisomal 3-ketoacyl-CoA thiolase 3
Glyma.07G182600	-1.76495	-0.672539	-0.462112	0.64667	61.8314	20.2709	38.0876	26.3322
Glyma.07G185800	-1.80322	-0.586123	-1.22442	0.00279169	33.278	9.84735	29.3354	21.9308	CBS domain-containing protein with a domain of unknown function (DUF21)
Glyma.07G189000	2.09325	1.40214	0.187236	-0.49198	1.71909	8.02991	2.1131	6.56678	Octicosapeptide/Phox/Bem1p family protein
Glyma.07G192100	-2.33243	-1.77602	0.787916	1.35526	0.195387	0.033019	0.0762984	0.0253516	Transducin/WD40 repeat-like superfamily protein
Glyma.07G196500	1.25546	0.866293	1.11871	0.741812	1.92001	4.77054	1.00915	2.07697	phosphate 2
Glyma.07G197600	2.64203	0.732788	1.38867	-0.504658	2.54307	18.9346	3.19687	6.15114	DNAJ heat shock N-terminal domain-containing protein
Glyma.07G198600	-1.45387	-0.567429	-0.828214	0.0709771	144.27	56.2881	123.44	92.1317	Ribosomal protein S6e
Glyma.07G200000	-2.85557	-2.19706	-0.37594	0.281772	2.5875	0.350074	1.99916	0.464966	HSP20-like chaperones superfamily protein
Glyma.07G200200	-2.38315	-1.75435	-1.12189	-0.491284	60.3854	12.2378	76.9441	23.7769	HSP20-like chaperones superfamily protein
Glyma.07G201000	-3.19598	-0.637479	-2.20844	0.369717	1.24087	0.14279	0.715013	0.485003
Glyma.07G203200	-6.99356	-5.05368	-0.755225	1.18978	1.5581	0.00981137	0.611341	0.0181233	GDSL-like Lipase/Acylhydrolase superfamily protein
Glyma.07G205200	-5.1399	-5.20104	0.838756	0.763597	0.590211	0.0154625	0.30706	0.00663473	TRICHOME BIREFRINGENCE-LIKE 38
Glyma.07G205800	2.67538	1.50784	0.528447	-0.628856	0.150057	1.02826	0.199707	0.653984	basic helix-loop-helix (bHLH) DNA-binding superfamily protein
Glyma.07G211300	-2.08183	-2.67587	0.920628	0.336082	1.81765	0.412098	1.29288	0.217192	Cyclin-dependent kinase inhibitor family protein
Glyma.07G218300	-1.10236	-0.631178	-0.435934	0.0435383	14.2493	7.09893	12.4089	8.93959	Protein of unknown function (DUF1685)
Glyma.07G219000	-1.64676	-1.29138	-0.376631	-0.0103171	11.154	3.76047	10.5464	4.58498	GroES-like family protein
Glyma.07G220200	-2.94634	-1.67744	-0.380091	0.894588	11.7274	1.57511	5.65516	1.86237	SGS domain-containing protein
Glyma.07G222600	3.04921	0.864511	0.864466	-1.29177	0.0907311	1.05692	0.227315	0.48709	zinc ion binding;nucleic acid binding
Glyma.07G223600	-4.00392	-0.555981	-3.14235	0.320077	2.04672	0.13228	1.52584	1.15939	LOB domain-containing protein 4
Glyma.07G224100	-5.50526	-2.43189	-2.66193	0.433969	2.00863	0.0421167	1.36388	0.257269	AP2/B3-like transcriptional factor family protein
Glyma.07G226200	2.35562	1.51314	0.963581	0.130704	0.1632	0.861943	0.128454	0.427199	Pentatricopeptide repeat (PPR) superfamily protein
Glyma.07G227200	2.87891	1.17045	2.3456	0.638261	0.228022	1.85657	0.114489	0.339467	WRKY DNA-binding protein 3
Glyma.07G229500	2.29644	0.817217	1.78802	0.324441	1.04162	5.43679	0.692637	1.42762	Calcium-binding EF-hand family protein
Glyma.07G230400	-2.04833	-2.3602	0.731824	0.426176	0.623609	0.158225	0.444637	0.0911145	Lateral root primordium (LRP) protein-related
Glyma.07G231800	1.02825	0.637601	0.328712	-0.0485118	5.17019	11.04	4.60488	8.36117	Telomerase activating protein Est1
Glyma.07G232200	1.04039	0.193385	0.675917	-0.161481	2.12394	4.63553	2.07331	2.84637	zinc ion binding
Glyma.07G233900	1.16805	-0.210188	1.81807	0.451309	0.773717	1.82207	0.500125	0.515216	pleiotropic drug resistance 9
Glyma.07G234300	1.03385	0.593507	0.470105	0.0397579	9.14274	19.4717	7.89894	13.7484	Protein kinase superfamily protein
Glyma.07G235600	-2.86574	-6.41387	4.64586	0.996529	0.679063	0.0916227	0.297343	0	heat shock transcription factor B4
Glyma.07G237300	2.83031	0.998406	1.77937	-0.0476971	0.194672	1.57099	0.176638	0.426284	cell wall / vacuolar inhibitor of fructosidase 1
Glyma.07G239700	-2.50781	-1.06617	-1.04028	0.406881	19.4957	3.44033	13.4993	7.09378	ATP citrate lyase subunit B 2
Glyma.07G240200	-2.58585	-2.34607	-0.136581	0.104023	0.493488	0.0843014	0.393047	0.0725532	Nucleic acid-binding proteins superfamily
Glyma.07G241700	-1.83799	-0.925819	-0.687009	0.239364	359.148	109.233	286.898	165.255	Ribosomal L29e protein family
Glyma.07G243100	-1.86909	-0.381724	-1.49442	-0.00381652	11.2481	3.16246	9.82049	8.24711	phospholipases;galactolipases
Glyma.07G243200	-1.45992	-2.50945	1.56653	0.528609	1.31896	0.49419	0.804161	0.162741	COBRA-like protein-7 precursor
Glyma.07G244400	-2.8811	-3.78405	1.17401	0.266678	0.64999	0.0910626	0.451888	0.0123521	Chaperone DnaJ-domain superfamily protein
Glyma.07G245000	1.1191	0.546448	0.411559	-0.152583	12.4158	28.2052	12.2217	19.9093	plastid developmental protein DAG, putative
Glyma.07G247100	1.06	0.994137	-0.108068	-0.165001	2.5268	5.55339	2.44418	5.59606	BTB/POZ domain-containing protein
Glyma.07G248800	1.96369	1.03772	0.226089	-0.691453	0.528066	2.1397	0.7154	1.71588
Glyma.07G249600	1.43874	0.817113	0.804118	0.194996	0.456392	1.24321	0.322431	0.738866	CW-type Zinc Finger
Glyma.07G250000	1.33364	0.845873	0.574629	0.0960052	2.73205	7.14541	2.13111	4.52539	Zinc finger C-x8-C-x5-C-x3-H type family protein
Glyma.07G254000	-3.0042	-4.94917	2.49189	0.524852	0.379	0.0474035	0.236621	0.00607097	Adenosylmethionine decarboxylase family protein
Glyma.07G255900	-1.53103	-0.773028	-0.905638	-0.139018	6.80313	2.65902	7.2544	4.69878	alpha/beta-Hydrolases superfamily protein
Glyma.07G256800	-1.022	-0.848191	-0.398153	-0.211329	11.689	6.20278	12.3444	7.52192	alpha/beta-Hydrolases superfamily protein
Glyma.07G257500	1.35122	0.894012	0.0762247	-0.369749	14.8803	39.5703	16.4078	35.2145	Eukaryotic aspartyl protease family protein
Glyma.07G258800	-10.7495	-10.6062	0	0.0958294	2.82994	0	2.1914	0	cytochrome P450, family 77, subfamily B, polypeptide 1
Glyma.07G259300	-4.64287	-3.25839	-0.995394	0.404619	2.17941	0.13602	1.46945	0.199008	tobamovirus multiplication 1
Glyma.07G261500	-1.49821	-0.859025	-1.40574	-0.756564	4.93479	1.86125	7.30256	4.55077	APS reductase 3
Glyma.07G265200	-1.61436	-0.977475	-0.461284	0.183093	2.9317	0.966586	2.31303	1.21022	Immunoglobulin E-set superfamily protein
Glyma.07G266800	-2.0394	-0.601045	-0.900257	0.550216	73.0982	18.1904	43.5318	31.9037	Uncharacterised protein family (UPF0497)
Glyma.07G269600	-1.43801	-0.84841	-0.580193	0.0201777	156.577	61.4886	142.042	86.1021	Ribosomal protein S19 family protein
Glyma.07G269700	-2.12344	-1.21375	-0.420143	0.506995	1.86494	0.429342	1.17302	0.592629	Subtilase family protein
Glyma.07G271800	-7.08018	-2.24065	-3.54003	1.34491	0.237954	0	0.093886	0.021182
Glyma.07G272700	1.02697	0.742289	0.0451816	-0.229375	2.45067	5.25459	2.47419	4.75957	mitotic checkpoint family protein
Glyma.08G001500	2.13444	0.823278	3.71432	2.39964	0.171881	0.540366	0	0.077009	Copine (Calcium-dependent phospholipid-binding protein) family
Glyma.08G004500	1.91543	0.842318	0.236247	-0.828937	0.45845	1.88068	0.697819	1.66793
Glyma.08G005000	1.31919	0.254525	0.43194	-0.6213	10.223	28.7175	13.9549	20.6234	ferrochelatase 2
Glyma.08G009400	1.78201	-0.514762	3.28412	1.01346	1.10049	3.69894	0.557776	0.393679	Protein kinase superfamily protein
Glyma.08G012700	-3.06779	-2.17081	0.0318666	0.932535	0.276138	0.0303129	0.12489	0.0276804	GATA type zinc finger transcription factor family protein
Glyma.08G016900	4.33226	2.63404	0.276429	-1.40185	0.465232	11.0472	1.0817	8.80634	POX (plant homeobox) family protein
Glyma.08G017900	3.11369	1.26233	2.42664	0.572702	0.994049	8.56509	0.478752	1.41689	Heavy metal transport/detoxification superfamily protein
Glyma.08G021400	1.32701	1.11354	0.0636383	-0.142685	1.21655	3.25513	1.12491	2.91058	COP1-interactive protein 1
Glyma.08G021900	2.05124	0.794015	1.04278	-0.198134	0.607679	3.56388	0.510045	1.65077	WRKY family transcription factor
Glyma.08G022000	2.68312	1.0363	-0.0219638	-1.66349	0.699426	4.88873	1.95618	4.64473
Glyma.08G030200	-1.24339	-0.768567	-0.28855	0.199376	169.657	77.8947	137.408	89.263	Mitochondrial ATP synthase subunit G protein
Glyma.08G037700	-2.93081	-1.87807	-0.394579	0.674042	0.85863	0.11202	0.456875	0.146663	ABL interactor-like protein 2
Glyma.08G039900	-2.06737	0.901921	-2.55808	0.42294	8.56	2.1783	5.82132	12.3234	alpha/beta-Hydrolases superfamily protein
Glyma.08G040300	-1.17884	-1.12301	0.243087	0.308974	5.48587	2.50921	3.96775	1.93192	actin-related protein 4
Glyma.08G041100	1.37743	0.350317	0.371317	-0.64402	15.3412	42.8539	21.0209	31.6229	B-box type zinc finger protein with CCT domain
Glyma.08G041500	-4.73263	-5.77283	1.89713	0.774614	0.343101	0.0099067	0.174273	0	NAC domain containing protein 58
Glyma.08G042300	-1.52557	-0.90913	-0.676667	-0.0481907	162.052	59.2584	154.191	89.4568	Ribosomal protein S19 family protein
Glyma.08G043000	1.21303	0.157066	0.715237	-0.331814	20.5334	51.227	22.5174	30.0185	jasmonate-zim-domain protein 3
Glyma.08G044400	3.26037	0.0956906	2.40646	-0.754118	3.24987	32.2285	4.58444	5.73438	Calmodulin binding protein-like
Glyma.08G045100	-2.35902	-1.46066	-0.761246	0.151774	348.864	73.2771	298.127	118.044	Ribosomal protein S7e family protein
Glyma.08G052200	1.31924	0.209995	1.3728	0.282851	0.566119	1.6619	0.447256	0.653856
Glyma.08G055900	1.44571	0.956091	0.652732	0.168228	1.07183	2.96704	0.812537	1.78963	NF-X-like 1
Glyma.08G057300	1.3903	0.735921	0.765647	0.130596	0.460032	1.24052	0.351814	0.705581
Glyma.08G059600	1.07973	0.633166	0.39786	-0.0433148	2.3234	5.05021	2.03107	3.60571	ARM repeat superfamily protein
Glyma.08G059800	1.00552	0.646206	-0.0395496	-0.392455	11.4073	24.1494	12.9298	22.8581	PapD-like superfamily protein
Glyma.08G060300	1.46149	1.15055	-0.0417515	-0.352892	1.1012	3.19978	1.18425	3.01962	Octicosapeptide/Phox/Bem1p family protein
Glyma.08G063700	-1.39034	-0.344122	-1.00577	0.0512894	12.9092	5.30895	11.1136	9.9617	FAD/NAD(P)-binding oxidoreductase family protein
Glyma.08G066800	-4.03127	-0.722039	-2.835	0.481457	1.07022	0.0630966	0.686492	0.454408	UDP-glucosyl transferase 78D2
Glyma.08G070300	-2.22619	-1.69202	-0.519374	0.0224427	48.365	10.5595	42.8566	14.0029	arabinogalactan protein 1
Glyma.08G073300	-1.54533	-1.18022	-0.763127	-0.389988	7.36669	2.96469	8.59062	5.38311	dentin sialophosphoprotein-related
Glyma.08G074300	3.34222	2.89022	0.965768	0.540012	0.144014	1.47516	0.0850229	0.775158	Chloroplast-targeted copper chaperone protein
Glyma.08G075500	-1.11997	-0.613588	-0.588619	-0.0718715	47.8661	22.9287	45.4217	31.4639	Zinc-binding ribosomal protein family protein
Glyma.08G077700	1.24807	0.538077	0.399847	-0.297106	0.723852	1.85703	0.801134	1.33845	mitochondrial editing factor 9
Glyma.08G079500	-1.55622	-0.357492	-0.9167	0.287932	8.08925	2.76125	5.90537	4.84508	polymerase delta 4
Glyma.08G082000	-1.12786	-0.0426534	-0.864356	0.233054	56.0671	27.4747	43.7308	46.5719	regulatory particle non-ATPase 12A
Glyma.08G084400	-2.66079	-2.23585	-0.266987	0.166537	6.19533	0.931354	4.71898	1.08022	Minichromosome maintenance (MCM2/3/5) family protein
Glyma.08G087000	-1.02715	-0.709847	-0.35218	-0.0235723	220.396	112.428	202.048	135.201	Ribosomal protein L35Ae family protein
Glyma.08G087200	-1.05223	-0.38221	-0.553546	0.126028	98.5001	50.2617	82.8538	69.0561	Ribosomal L27e protein family
Glyma.08G087400	3.63672	2.28013	3.1335	1.7766	0.0590855	0.793742	0.0127077	0.0858229	VQ motif-containing protein
Glyma.08G087700	-1.10939	-0.59354	-0.255714	0.272962	7.28162	3.59156	5.45881	4.04088	methyltransferases
Glyma.08G089600	-1.10534	-0.0296818	-1.03491	0.0541599	31.6683	15.393	27.6513	29.6597
Glyma.08G091900	1.82333	1.56673	0.188712	-0.0614333	0.374249	1.306	0.317121	1.10972	potassium transporter 1
Glyma.08G098500	1.44742	0.321743	1.31168	0.196705	6.246	18.3956	4.86954	6.97872	inositol transporter 2
Glyma.08G099800	3.83969	2.61822	1.17676	-0.05575	0.0517637	0.80668	0.0465657	0.342659
Glyma.08G100000	-1.08534	-0.575229	-0.320457	0.201924	48.8683	24.5965	39.1601	28.8541	Ribosomal L38e protein family
Glyma.08G100100	1.8556	0.74771	1.31111	0.214964	2.89723	10.6633	2.1038	4.0952	auxin response factor 8
Glyma.08G100800	-1.58925	-1.18781	0.0511589	0.466806	1.02512	0.343348	0.657692	0.314263	Leucine-rich repeat protein kinase family protein
Glyma.08G103600	-1.11037	-0.476338	-0.494876	0.148201	24.4371	12.0667	20.1933	15.8844	Microsomal signal peptidase 12 kDa subunit (SPC12)
Glyma.08G105200	2.03725	0.779816	1.60261	0.351621	2.26321	9.60225	1.56454	3.04393	Calmodulin-binding transcription activator protein with CG-1 and Ankyrin domains
Glyma.08G105900	-1.1049	-0.727644	-0.300128	0.0907434	62.922	31.1998	53.716	35.7228	Small nuclear ribonucleoprotein family protein
Glyma.08G106500	1.0685	0.887918	-0.032687	-0.199104	1.70425	3.45903	1.63735	3.07351	Tetratricopeptide repeat (TPR)-like superfamily protein
Glyma.08G108400	1.69181	0.375856	0.934873	-0.37155	0.257659	0.858877	0.283137	0.447954	ATP binding;nucleic acid binding;helicases
Glyma.08G114000	-1.19506	-0.837329	-0.398249	-0.0281244	133.985	60.3989	122.878	73.7572	Ribosomal protein L32e
Glyma.08G115700	1.15949	0.828659	-0.112289	-0.431436	2.96115	7.1906	3.49014	7.06675	Hydrolase-like protein family
Glyma.08G121600	-1.44959	-0.768068	-0.671038	0.023559	2.69198	1.02275	2.35531	1.5213
Glyma.08G123300	1.59417	0.400762	1.41407	0.234953	2.94681	9.60948	2.25485	3.42411	NB-ARC domain-containing disease resistance protein
Glyma.08G123500	1.25412	-0.128097	1.38045	0.00605144	1.36204	3.53246	1.15447	1.18425	Protein kinase superfamily protein
Glyma.08G127200	1.47303	-0.42472	2.27962	0.393902	1.03273	2.93322	0.67572	0.600395	UDP-glucose:glycoprotein glucosyltransferases;transferases, transferring hexosyl groups;transferases, transferring glycosyl groups
Glyma.08G127500	-1.61306	0.194192	-1.35767	0.459798	0.521838	0.189765	0.360787	0.493222	Glycine cleavage T-protein family
Glyma.08G127600	2.9004	1.21729	2.30849	0.645901	0.126736	1.05892	0.0756646	0.193611	RmlC-like cupins superfamily protein
Glyma.08G130200	-1.24454	-0.922543	-0.308943	0.0251043	90.6701	41.595	82.9372	48.0151
Glyma.08G130600	-3.62689	-5.83012	2.68073	0.386417	0.155649	0.0117686	0.103983	0	Cellulase (glycosyl hydrolase family 5) protein
Glyma.08G134100	-2.64566	-3.77273	1.99587	0.863713	0.756724	0.119842	0.376643	0.0253538
Glyma.08G134200	2.98972	-1.55086	4.26222	-0.277506	2.40359	18.7866	2.33936	0.914432
Glyma.08G134500	1.94391	1.08243	0.306228	-0.534898	0.331336	1.29402	0.547105	1.09468	alpha/beta-Hydrolases superfamily protein
Glyma.08G136800	1.7796	0.49086	1.66005	0.377617	1.71201	5.95995	1.10433	1.83324	Major facilitator superfamily protein
Glyma.08G137600	1.42939	0.0608505	0.457337	-0.900822	2.97024	8.2426	4.55864	5.6457	Integrase-type DNA-binding superfamily protein
Glyma.08G138700	-2.31522	-1.57853	-0.452744	0.296097	1.57692	0.359761	1.21404	0.399801	Polynucleotidyl transferase, ribonuclease H-like superfamily protein
Glyma.08G140300	1.21686	0.448866	0.0207283	-0.733887	3.76576	9.40465	5.45334	8.85951	Tetratricopeptide repeat (TPR)-like superfamily protein
Glyma.08G141100	-1.14446	-0.548398	-0.626956	-0.0192905	13.3069	6.11492	11.9218	8.77451
Glyma.08G141200	-1.81315	-1.67858	0.461801	0.606199	13.609	5.42669	8.4266	3.81429
Glyma.08G141800	-1.1661	-0.747461	-0.225686	0.2038	53.95	25.2806	41.0177	27.5592	Ribosomal protein L6 family protein
Glyma.08G144800	-2.25786	-3.12253	2.22431	1.36584	2.06201	0.487364	0.711608	0.0963007
Glyma.08G153400	-1.32405	-1.10079	0.337975	0.571613	68.2948	28.126	40.7853	21.0869
Glyma.08G153700	-1.16281	-0.370697	-0.96921	-0.163605	44.1576	21.5291	45.4451	39.5117
Glyma.08G161000	-1.15758	-0.429029	-0.526021	0.215139	24.7535	11.7288	19.0762	16.0591	CTP synthase family protein
Glyma.08G161900	-2.31968	-0.8255	-1.84996	-0.348921	0.512162	0.0886454	0.576796	0.360318	beta-hexosaminidase 2
Glyma.08G163100	-3.70632	-3.00387	0.0749352	0.785743	0.632318	0.0484237	0.327649	0.044509	NAC domain containing protein 20
Glyma.08G164500	2.41166	1.24688	0.257941	-0.891911	2.99792	19.0088	5.25201	14.7485	Uncharacterized conserved protein (DUF2358)
Glyma.08G165800	1.27705	0.910342	0.323105	-0.0334573	10.9971	27.7028	9.50578	20.9879	Protein kinase superfamily protein with octicosapeptide/Phox/Bem1p domain
Glyma.08G167600	-1.08509	-0.499641	-0.249488	0.347466	124.027	62.7657	89.5029	70.3394	proteasome subunit PAB1
Glyma.08G173800	1.64169	1.20119	0.839609	0.407924	1.1138	3.61523	0.714902	2.00001	Protein kinase superfamily protein
Glyma.08G175200	-2.74765	-2.54956	-0.14871	0.059999	77.6382	11.8859	68.176	12.5073	glutathione S-transferase TAU 19
Glyma.08G178200	-1.39619	0.173941	-1.37728	0.20228	101.319	40.5501	79.4316	97.2781	UDP-glucosyl transferase 85A2
Glyma.08G180600	5.35762	1.01975	4.9855	0.659882	0.0125419	0.608159	0	0.0163417	AGD2-like defense response protein 1
Glyma.08G181200	1.36034	0.962474	0.646799	0.260691	14.7998	41.4034	11.1602	27.1136	phosphatidylserine decarboxylase 2
Glyma.08G181300	-1.35961	-0.968959	-0.516938	-0.11558	308.911	122.922	295.869	165.119	Zinc-binding ribosomal protein family protein
Glyma.08G185000	1.72497	0.616591	0.160763	-0.9336	3.95063	13.3606	6.43195	11.0428	Plastid-lipid associated protein PAP / fibrillin family protein
Glyma.08G186400	1.0769	0.237292	0.64399	-0.183802	1.62805	3.56494	1.60906	2.25918	Phosphatidylinositol-4-phosphate 5-kinase family protein
Glyma.08G186500	2.10614	0.618571	1.47181	-0.00536195	1.61137	7.49391	1.38227	2.5582	oxidoreductase, 2OG-Fe(II) oxygenase family protein
Glyma.08G187400	1.33413	1.32955	-0.150097	-0.1446	0.572107	1.47605	0.495542	1.40102	Protein kinase superfamily protein
Glyma.08G187600	2.19578	0.7286	0.962763	-0.488986	1.07856	5.2989	1.2602	2.83216	potassium transport 2/3
Glyma.08G188600	-6.50867	-6.4487	1.50345	1.55392	3.5721	0.0368833	1.02671	0.0167995	Seven transmembrane MLO family protein
Glyma.08G190700	2.95426	0.640023	1.55693	-0.737794	0.598008	5.33614	0.871638	1.72182	multidrug resistance-associated protein 6
Glyma.08G198500	4.42909	1.20275	3.00122	-0.223828	0.0811348	2.05125	0.0429536	0.358505	Leucine-rich repeat transmembrane protein kinase protein
Glyma.08G198800	2.96876	0.986968	3.54965	1.57266	0.215976	1.63427	0.0516466	0.165058	Leucine-rich repeat transmembrane protein kinase protein
Glyma.08G198900	1.99206	-0.144806	3.06212	0.929538	0.843635	2.99026	0.325751	0.326553	Leucine-rich repeat protein kinase family protein
Glyma.08G200100	-5.09425	-2.04645	-1.31703	1.74379	133.574	3.90081	34.7149	9.52874	HAD superfamily, subfamily IIIB acid phosphatase
Glyma.08G200600	-2.5721	-1.21762	-0.632746	0.736718	0.256931	0.0385516	0.163722	0.0832714	hexokinase 2
Glyma.08G200900	-2.47981	-0.99015	-1.14554	0.347721	1.29929	0.238362	0.856948	0.479277
Glyma.08G205300	-1.07102	0.820086	-1.18058	0.722978	20.6747	10.5789	11.5524	22.2326	RAB GTPase homolog G3D
Glyma.08G209600	-2.00198	-0.991255	-1.15444	-0.138224	12.9862	3.26067	12.2486	6.90233	DNA photolyase family protein
Glyma.08G211200	-1.23915	-0.520488	-0.511172	0.221537	164.252	75.8411	131.014	98.7982	Alba DNA/RNA-binding protein
Glyma.08G215300	-1.3143	-2.25874	1.00665	0.0751945	5.41254	2.38373	4.75114	1.12215	basic helix-loop-helix (bHLH) DNA-binding superfamily protein
Glyma.08G217700	-1.39411	-0.923692	-0.438291	0.0442793	168.567	67.2171	148.396	86.7607	Ribosomal protein L7Ae/L30e/S12e/Gadd45 family protein
Glyma.08G220300	-1.70092	-0.436012	-1.20967	0.0710626	4.39966	1.42744	3.82259	3.09375
Glyma.08G222100	-1.04672	-0.683545	-0.674438	-0.302014	203.431	102.741	224.038	153.092	Ribosomal protein L30/L7 family protein
Glyma.08G222900	-1.27489	-0.977211	-0.337012	-0.0277493	82.0947	36.6196	81.9335	44.28	ATP synthase epsilon chain, mitochondrial
Glyma.08G231500	-2.32967	-0.62472	-1.36095	0.350688	1.637	0.336257	1.18555	0.814756	Chaperone DnaJ-domain superfamily protein
Glyma.08G231900	-1.05727	-0.97741	-0.0233186	0.0685862	39.776	21.0827	35.191	20.8817	Protein of unknown function (DUF1138)
Glyma.08G234200	1.95542	0.576452	1.46981	0.101027	7.43194	29.9423	5.95417	9.91172	Ca(2)-dependent phospholipid-binding protein (Copine) family
Glyma.08G237200	1.14396	0.547715	0.366836	-0.220938	6.43733	14.8202	6.38108	10.8355	Protein kinase superfamily protein with octicosapeptide/Phox/Bem1p domain
Glyma.08G240400	2.29018	2.0377	1.14978	0.917358	0.178473	0.842148	0.0883163	0.360629	SNF1 kinase homolog 10
Glyma.08G241000	-2.12748	-0.919466	0.66758	1.88833	1.4909	0.415709	0.398409	0.232469	chorismate mutase 1
Glyma.08G241800	-1.99774	-2.03748	0.51702	0.485815	0.235103	0.0547084	0.147113	0.0399067	Plant calmodulin-binding protein-related
Glyma.08G245500	-1.92497	0.720113	-2.039	0.609447	6.40995	1.73523	3.75203	6.45741	serine carboxypeptidase-like 25
Glyma.08G248700	1.19807	-0.701253	1.70367	-0.183226	2.86873	7.05308	2.95428	2.03576
Glyma.08G250800	-1.18825	1.79272	-0.406521	2.57978	14.9052	6.82901	2.54439	9.28817	AGAMOUS-like 8
Glyma.08G252400	1.72895	0.855984	0.476962	-0.379771	1.55047	5.5372	1.77769	3.79991	Tetratricopeptide repeat (TPR)-like superfamily protein
Glyma.08G255200	-1.43119	-1.17865	-0.723593	-0.465835	32.3036	12.7022	37.9542	18.9812	CONSTANS-like 2
Glyma.08G255800	2.29838	1.18782	-0.426542	-1.51658	3.64612	20.7667	9.6621	26.0343	S-adenosylmethionine decarboxylase
Glyma.08G261100	-4.64261	-0.630666	-3.24404	0.775475	13.8636	0.506254	6.67365	4.4927	3-ketoacyl-CoA synthase 6
Glyma.08G268000	-2.91589	-3.59461	0.903633	0.232179	3.06048	0.372357	2.13932	0.181464	low-molecular-weight cysteine-rich 69
Glyma.08G269000	-3.79806	-5.73227	2.69649	0.664422	0.175456	0.0113982	0.0997349	0	XH/XS domain-containing protein
Glyma.08G271600	2.21468	1.67279	0.112407	-0.411003	0.545329	2.82294	0.640434	2.34658
Glyma.08G279000	-5.29409	-5.55593	0.0547445	-0.214326	0.341053	0.00612637	0.350996	0.0059903	AINTEGUMENTA-like 6
Glyma.08G281700	-2.14685	-0.805198	-1.21308	0.139106	6.70204	1.6292	5.50489	3.51143	Phototropic-responsive NPH3 family protein
Glyma.08G281800	-1.91141	-0.106059	-1.88994	-0.0742603	12.2999	3.98065	12.8562	13.3798
Glyma.08G282600	2.51263	0.250567	0.985007	-1.26726	3.40731	21.7261	7.3102	10.3849	MATE efflux family protein
Glyma.08G282700	2.37503	1.41744	-0.119209	-1.06945	5.44905	29.6552	9.69033	29.0246	MATE efflux family protein
Glyma.08G284800	-3.13643	-2.86943	-0.248588	0.0283197	7.0059	0.730348	6.07929	0.851218	signal recognition particle binding
Glyma.08G285600	-1.05566	-0.457709	-0.499475	0.108591	195.784	100.927	165.743	132.728	ADP-ribosylation factor A1F
Glyma.08G288900	-2.31038	-1.65455	-0.64104	0.0218421	1.22822	0.262778	1.10756	0.392186	NHL domain-containing protein
Glyma.08G291800	1.68206	1.15328	0.472434	-0.0345585	0.428626	1.44457	0.377309	1.00671	pentatricopeptide (PPR) repeat-containing protein
Glyma.08G292000	1.99153	1.07492	0.968645	0.0666486	1.09227	4.6496	0.926479	2.24189	IAA-leucine resistant (ILR)-like 2
Glyma.08G293600	1.61356	0.656243	0.437177	-0.506555	1.31285	4.39018	1.62967	3.04384	transmembrane receptors;ATP binding
Glyma.08G294900	1.33761	0.479645	0.806125	-0.0432745	0.666197	1.76928	0.591572	0.972223	Tetratricopeptide repeat (TPR)-like superfamily protein
Glyma.08G296800	1.31918	0.554581	0.240738	-0.511169	9.63069	26.1494	12.0733	20.6393	alpha-amylase-like 3
Glyma.08G306800	-1.06853	-0.242093	-0.827009	0.00981769	30.119	15.5856	27.5559	25.8535	glutathione S-transferase PHI 9
Glyma.08G307400	3.56661	1.72071	1.98441	0.12882	0.0442354	0.538402	0.0334365	0.132227	receptor-like protein kinase 1
Glyma.08G307800	-1.10423	-0.758704	0.364779	0.722971	13.3414	6.61554	7.37415	4.80254	ATP-dependent caseinolytic (Clp) protease/crotonase family protein
Glyma.08G310800	1.63287	0.896624	0.696205	-0.0272081	0.108837	0.337587	0.0937516	0.169342
Glyma.08G312200	-2.27679	-0.575974	-1.7971	-0.0861912	7.30454	1.4644	8.33833	6.23407
Glyma.08G314400	-1.24335	-0.296549	-0.512833	0.45078	30.2577	14.3472	21.0075	19.313	Pollen Ole e 1 allergen and extensin family protein
Glyma.08G316800	-1.73542	-0.55831	-0.600687	0.586999	2.78235	0.860551	1.69482	1.2324
Glyma.08G319000	-1.61481	-0.996655	0.209101	0.847006	9.49515	3.41633	4.96798	2.63408	zinc finger (C2H2 type) family protein
Glyma.08G319200	-3.57843	0.73777	-4.11646	0.198813	9.31776	0.836969	7.29043	13.3975
Glyma.08G321100	2.60029	1.06745	1.11918	-0.402509	6.42244	44.0064	7.52012	18.8508	Eukaryotic aspartyl protease family protein
Glyma.08G321900	1.24441	0.644491	0.026371	-0.560021	2.59574	6.61058	3.63184	6.44632	SWIB/MDM2 domain superfamily protein
Glyma.08G322300	-4.45584	-5.33934	1.91452	0.936665	0.374725	0.0140014	0.134317	0	IAA carboxylmethyltransferase 1
Glyma.08G324300	2.39837	-1.72068	3.40525	-0.695568	0.0620795	0.373641	0.0897264	0.0326206	PLC-like phosphodiesterase family protein
Glyma.08G330700	-2.01619	-0.781533	-0.201878	1.04445	0.390375	0.106242	0.175779	0.122215	cellulose synthase like E1
Glyma.08G337500	-1.33587	-0.60559	-0.271608	0.470884	42.668	18.187	28.7793	19.8452	ubiquitin family protein
Glyma.08G339000	3.75745	1.05133	2.32262	-0.393395	0.23715	3.61824	0.303772	0.702101	Phosphoglycerate mutase family protein
Glyma.08G339200	3.28891	0.687931	1.94579	-0.670224	0.117551	1.15827	0.14422	0.278443	AP2/B3-like transcriptional factor family protein
Glyma.08G339300	3.23679	0.0211389	3.67168	0.461179	62.8757	576.653	36.7565	43.9584
Glyma.08G339400	2.63943	0.252763	2.93543	0.5548	160.257	1174.08	89.8331	125.984
Glyma.08G339600	3.82273	-0.746825	4.76318	0.195315	40.366	564.769	28.09	20.0376
Glyma.08G339700	2.6873	1.29446	1.75767	0.370027	0.470664	3.06717	0.301384	0.742478	nodulin MtN21 /EamA-like transporter family protein
Glyma.08G340700	-1.26785	-0.697162	-0.327957	0.255768	13.2089	5.9187	10.4487	6.99378	elongator protein 6
Glyma.08G341200	-5.05771	-4.21582	-0.850898	0.00539179	0.210361	0.00839693	0.148938	0.0035068	P-loop containing nucleoside triphosphate hydrolases superfamily protein
Glyma.08G347000	-2.96475	-3.86559	2.30416	1.40536	0.330474	0.0398577	0.114511	0.0112645	multidrug resistance-associated protein 3
Glyma.08G355000	1.62891	-0.223913	2.25455	0.414126	1.34569	4.27612	0.860435	0.838104	S-locus lectin protein kinase family protein
Glyma.08G356100	1.36212	0.815041	0.69613	0.160859	2.26355	7.01183	1.90722	3.91972	Galactose oxidase/kelch repeat superfamily protein
Glyma.08G356200	2.82246	-1.18937	3.57431	-0.433274	0.166057	1.43974	0.265997	0.148638
Glyma.08G357400	2.02455	-1.34391	4.12255	0.765041	0.219957	0.930687	0.109678	0.050088	Leucine-rich repeat transmembrane protein kinase family protein
Glyma.08G358100	-1.36621	-1.56742	0.266821	0.0758409	0.934069	0.378289	0.787347	0.298816	DNA binding with one finger 2.4
Glyma.08G360800	-1.4516	-0.797715	0.310363	0.975317	0.808404	0.380561	0.45101	0.31918	Pollen Ole e 1 allergen and extensin family protein
Glyma.08G363600	1.34966	0.17827	0.571782	-0.590564	10.8343	29.0313	13.8665	19.4192	Protein of unknown function (DUF1624)
Glyma.08G363700	1.08011	0.867533	-0.0325437	-0.236953	25.0047	55.1153	25.2351	52.5139	glycyl-tRNA synthetase / glycine--tRNA ligase
Glyma.08G364700	2.45182	0.625637	1.40759	-0.403162	0.149032	1.00767	0.180346	0.240624	Regulator of Vps4 activity in the MVB pathway protein
Glyma.09G002600	1.41645	0.961862	-0.0674734	-0.509765	3.17994	8.14558	3.49606	7.77749	Signal transduction histidine kinase, hybrid-type, ethylene sensor
Glyma.09G006900	7.43455	2.14761	3.24776	-1.93379	0	0.703315	0	0.0584631	chitin elicitor receptor kinase 1
Glyma.09G008400	-2.13134	-0.558497	-1.11231	0.472028	12.0635	2.83955	7.75882	5.63532	ethylene-forming enzyme
Glyma.09G009400	-1.00908	0.319221	-1.00542	0.337788	27.4382	15.0609	20.6119	28.2881
Glyma.09G009500	1.63713	0.459914	1.06755	-0.101781	1.51358	4.92122	1.41086	2.3247	cationic amino acid transporter 8
Glyma.09G012200	-5.60375	-1.35918	-3.57206	0.679373	15.2895	0.269484	7.84368	3.14271	Uncharacterised protein family (UPF0497)
Glyma.09G013000	2.61061	0.0880079	1.6075	-0.895866	0.167139	1.1382	0.286343	0.354636
Glyma.09G016100	-1.00402	-0.0768066	-0.603002	0.336208	8.53047	4.64754	6.30018	6.74432	RNA polymerase II, Rpb4, core protein
Glyma.09G021500	1.70406	0.69116	1.30732	0.30456	8.30703	28.4716	5.03581	9.2272	Haloacid dehalogenase-like hydrolase (HAD) superfamily protein
Glyma.09G021600	-2.82405	-6.64151	3.85583	-0.0548624	0.296519	0.0467891	0.328498	0	LOB domain-containing protein 4
Glyma.09G024100	-1.03986	-0.257923	-0.295271	0.498606	10.1648	5.19852	6.42645	6.29143	root FNR 1
Glyma.09G024400	-1.05327	-0.531121	-0.255287	0.278686	19.3981	9.96852	14.6718	11.3461	Calcium-dependent ARF-type GTPase activating protein family
Glyma.09G028700	-3.6896	-2.65711	-0.868217	0.173605	3.70152	0.274669	2.85129	0.448779	cytomatrix protein-related
Glyma.09G029000	-1.00038	-0.957403	-0.0954343	-0.0373785	15.4471	8.30434	14.6288	8.67688	Ribosomal protein L12/ ATP-dependent Clp protease adaptor protein ClpS family protein
Glyma.09G030900	-2.35728	-2.00032	0.929538	1.29239	0.787906	0.163035	0.301118	0.0813476	ADP-ribosylation factor A1E
Glyma.09G032400	1.17093	-0.199272	1.09068	-0.26504	13.8727	32.1568	14.304	14.4123
Glyma.09G033700	-6.35175	-4.67543	-1.83498	-0.129025	0.400643	0	0.392536	0.0122108	Plant invertase/pectin methylesterase inhibitor superfamily protein
Glyma.09G035400	1.02543	0.752398	0.340175	0.0796007	2.12397	4.73596	1.80358	3.53471	PAS domain-containing protein tyrosine kinase family protein
Glyma.09G036700	1.60886	0.177031	0.470947	-0.947434	2.5862	8.57479	4.5208	5.95049
Glyma.09G037700	2.57463	1.76024	0.172835	-0.627017	0.225673	1.52582	0.315438	1.24322
Glyma.09G038100	-1.463	-0.866093	-0.747551	-0.1414	75.4698	31.7467	81.254	51.0498	Ribosomal L29e protein family
Glyma.09G039500	-3.15342	-1.63025	-1.37242	0.165354	9.70986	1.30267	8.45201	3.0385	Protein of unknown function (DUF1218)
Glyma.09G040800	-1.44096	0.207994	-1.36363	0.292024	8.28186	3.18373	6.00385	7.70954	MLP-like protein 423
Glyma.09G043300	-3.51023	-5.01497	1.3387	-0.18557	0.327527	0.0249819	0.314559	0.00733517
Glyma.09G045300	-1.52442	-1.88472	0.336623	-0.011493	18.6772	6.4661	16.4369	4.60827
Glyma.09G045600	2.93234	-0.0973885	2.21028	-0.801696	0.5436	4.76113	0.869721	0.965569	flowering promoting factor 1
Glyma.09G048200	-2.39105	-2.7734	1.88891	1.50151	0.193178	0.0309054	0.0600051	0.00919443	RING/U-box superfamily protein
Glyma.09G050700	-1.33736	-0.0519436	-0.932911	0.364839	6.02973	2.58892	4.33445	4.68675	Haloacid dehalogenase-like hydrolase (HAD) superfamily protein
Glyma.09G051200	-1.39385	-0.433308	-1.11386	-0.143985	18.8544	7.72796	18.9493	15.418	phosphorylcholine cytidylyltransferase
Glyma.09G052100	-1.81876	-1.06147	-0.713574	0.0569815	44.2373	13.3393	39.3332	20.435	Ribosomal L27e protein family
Glyma.09G053700	3.55704	1.01714	2.46003	-0.083259	1.12835	13.4494	1.01627	2.357	Ankyrin repeat family protein
Glyma.09G055600	2.36475	2.30663	0.90321	0.854954	0.0583917	0.297963	0.0291973	0.165387	heavy metal atpase 2
Glyma.09G055700	3.80579	1.53477	2.65595	0.381425	0.181976	2.41223	0.119441	0.370147	Protein kinase superfamily protein
Glyma.09G058800	1.76606	0.00524388	0.634702	-1.11336	0.330772	0.769911	0.620339	0.663756	OSBP(oxysterol binding protein)-related protein 4B
Glyma.09G059200	1.29562	-0.140062	1.26272	-0.163126	1.64589	4.25476	1.57031	1.67305	Ypt/Rab-GAP domain of gyp1p superfamily protein
Glyma.09G060200	-1.61975	-1.74581	-0.641933	-0.752085	2.28339	0.848654	3.65998	1.22602	basic helix-loop-helix (bHLH) DNA-binding superfamily protein
Glyma.09G060700	-3.93704	-2.93881	-0.440563	0.568656	0.822092	0.051956	0.509675	0.0694799
Glyma.09G062400	3.51788	1.33773	1.73341	-0.432625	0.0614061	1.04091	0.0930296	0.27714	homeobox from Arabidopsis thaliana
Glyma.09G062800	-1.20991	-0.796464	-0.944165	-0.517674	14.0214	6.50954	17.8953	11.5919	GATA type zinc finger transcription factor family protein
Glyma.09G064200	3.96173	-0.237431	5.37169	1.15215	0.0150757	0.266554	0.0052396	0.00475853	basic helix-loop-helix (bHLH) DNA-binding family protein
Glyma.09G065300	1.33485	0.15096	0.717999	-0.457905	0.908357	2.3867	1.0968	1.36722	membrane bound O-acyl transferase (MBOAT) family protein
Glyma.09G069300	2.81726	5.00607	1.91085	4.07239	0.0720436	0.488683	0	0.0831552	O-fucosyltransferase family protein
Glyma.09G072300	-3.37615	-5.67144	2.04137	-0.266902	1.17999	0.183357	1.24895	0
Glyma.09G073000	-1.72513	-1.2016	-0.612385	-0.0791369	15.4063	6.07547	14.6709	8.31428
Glyma.09G075500	1.71084	0.227662	1.20349	-0.270029	1.0697	3.65771	1.1197	1.51962	Disease resistance protein (TIR-NBS-LRR class) family
Glyma.09G085700	-2.15473	-0.527511	-1.28156	0.359495	55.1875	14.3078	39.7238	29.716
Glyma.09G087300	-1.63996	0.842724	-2.07214	0.425282	1.99225	0.740394	1.45053	2.72183	Leucine-rich repeat (LRR) family protein
Glyma.09G093900	1.50648	0.807591	0.344337	-0.34642	4.29235	13.376	4.83082	9.92843	S-adenosyl-L-methionine-dependent methyltransferases superfamily protein
Glyma.09G094000	-3.4313	0.442477	-3.45591	0.424223	0.895965	0.072948	0.595568	0.843454	flavin-dependent monooxygenase 1
Glyma.09G094200	-1.11813	-0.702448	-0.138158	0.290947	30.9603	14.6365	22.9603	14.9049	ribosomal protein S11-beta
Glyma.09G094300	-1.46095	-0.587941	-0.780502	0.105311	43.7421	17.4611	37.4185	28.9828	ribosomal protein S11-beta
Glyma.09G094800	-1.361	-0.944579	-0.548431	-0.12078	77.1635	31.699	75.9792	43.5625	Ribosomal protein L39 family protein
Glyma.09G099000	1.10961	0.571217	-0.0108345	-0.543093	9.04062	21.2166	11.6672	19.8779	light-regulated zinc finger protein 1
Glyma.09G099100	2.6434	-0.224966	3.44634	0.589586	0.53155	3.43661	0.292359	0.303491	S-locus lectin protein kinase family protein
Glyma.09G099200	4.14196	0.243683	2.06431	-1.8238	0.0081113	0.171371	0.0295327	0.0362687	S-locus lectin protein kinase family protein
Glyma.09G105300	1.08652	0.98171	0.0983791	0.00156499	4.7078	10.5894	4.07015	9.2532	P-loop containing nucleoside triphosphate hydrolases superfamily protein
Glyma.09G105600	1.04042	0.553486	0.229679	-0.246655	10.6288	22.8527	10.7742	17.3929	DNAse I-like superfamily protein
Glyma.09G107700	-1.61918	-1.11593	-0.640036	-0.127083	3.79034	1.11368	3.42772	1.39695
Glyma.09G111500	-3.77582	-4.73154	1.69133	0.729107	0.74263	0.0558069	0.451754	0
Glyma.09G116400	-1.54801	-0.565871	-1.12784	-0.139511	7.53274	2.72285	7.34087	5.40899	Duplicated homeodomain-like superfamily protein
Glyma.09G117600	-1.63351	-0.939667	-0.644433	0.0660969	9.17122	3.3124	8.15991	4.83024	nudix hydrolase homolog 25
Glyma.09G120900	1.26745	0.774946	0.389728	-0.0880771	0.412911	1.09022	0.389993	0.750304	Protein of unknown function, DUF593
Glyma.09G123500	1.30715	0.993363	0.496325	0.193573	2.77632	7.02942	2.0121	4.8026
Glyma.09G126300	-1.35435	-0.240916	-0.779549	0.343879	13.8449	5.56408	9.51382	9.04948	plastidic pyruvate kinase beta subunit 1
Glyma.09G129800	-7.0892	-3.84038	-3.84282	-0.535867	0.549757	0	0.711001	0.0507331
Glyma.09G130500	2.98336	0.0477864	1.86652	-1.05718	1.69	13.4956	2.96202	3.69804	Heavy metal transport/detoxification superfamily protein
Glyma.09G130900	3.57852	1.4569	1.70594	-0.412889	1.48486	16.7019	2.10083	5.72893	Heavy metal transport/detoxification superfamily protein
Glyma.09G132800	-1.0411	0.282132	-1.0168	0.318139	28.3956	15.0767	21.2663	28.1904	PPPDE putative thiol peptidase family protein
Glyma.09G135700	4.29642	2.61869	-0.33195	-1.98069	0.225932	5.18154	0.744669	6.28217	NAD(P)-binding Rossmann-fold superfamily protein
Glyma.09G135800	-1.54064	-0.945274	-0.0817881	0.529497	55.0928	20.8811	36.244	21.3472	NAD(P)-binding Rossmann-fold superfamily protein
Glyma.09G140600	-2.94606	-1.70469	-1.21453	0.0355159	4.95333	0.642594	4.49208	1.19282
Glyma.09G144200	-2.36888	-0.909432	-0.663622	0.80336	0.479964	0.0863737	0.227214	0.135162	S-adenosyl-L-methionine-dependent methyltransferases superfamily protein
Glyma.09G144800	1.34959	-0.178559	0.742152	-0.768798	1.77874	4.85941	2.69764	2.76851	2-oxoglutarate (2OG) and Fe(II)-dependent oxygenase superfamily protein
Glyma.09G149900	-6.24298	-1.4378	-3.72613	1.09218	1.06385	0.011779	0.375949	0.153142	basic helix-loop-helix (bHLH) DNA-binding superfamily protein
Glyma.09G150500	3.1893	1.88604	0.748067	-0.547419	0.056002	0.535258	0.0786724	0.276407	cysteine-rich RLK (RECEPTOR-like protein kinase) 25
Glyma.09G151400	3.77808	1.3007	2.25844	-0.21962	0.262584	3.513	0.232453	0.709672	cysteine-rich RLK (RECEPTOR-like protein kinase) 25
Glyma.09G151700	6.44449	0.589733	2.40206	-3.40824	0.012803	0.871567	0.0690011	0.172121	cysteine-rich RLK (RECEPTOR-like protein kinase) 10
Glyma.09G155500	-2.15353	-2.19103	0.457819	0.430861	134.531	31.6328	89.5567	22.3612	Kunitz family trypsin and protease inhibitor protein
Glyma.09G156600	-1.2861	-0.727277	-0.597347	-0.0267412	123.103	54.2684	114.296	76.2779	Ribosomal protein S3 family protein
Glyma.09G156900	1.12052	-1.06363	1.98312	-0.191927	1.36192	2.98222	1.52101	0.900307	catalytic LigB subunit of aromatic ring-opening dioxygenase family
Glyma.09G157700	1.2095	-0.257824	1.30432	-0.152058	3.47096	8.85951	3.45177	3.3941	carboxyesterase 18
Glyma.09G161800	1.48085	0.173031	1.76259	0.4642	0.791801	2.11868	0.427929	0.614587
Glyma.09G168000	-1.85361	-1.58906	1.02623	1.29532	0.365528	0.109209	0.136161	0.0476141	homeodomain GLABROUS 11
Glyma.09G168700	2.4358	0.687975	2.02967	0.289776	2.20102	13.2505	1.50075	3.35078	cyclic nucleotide-binding transporter 1
Glyma.09G172700	1.47519	0.766651	0.291965	-0.407338	13.7136	41.0123	15.938	31.3712	pyrimidine 1
Glyma.09G174200	1.15866	0.56387	0.394818	-0.189803	12.1332	28.8197	11.9666	22.0121	jasmonate-zim-domain protein 3
Glyma.09G178200	-2.71488	-2.59106	0.0876557	0.217957	1.34038	0.190846	0.993593	0.185593
Glyma.09G179000	1.44523	-0.272264	1.76905	0.0652938	5.15066	14.5121	4.21739	4.04082	MATE efflux family protein
Glyma.09G179900	2.81011	-1.21478	3.85125	-0.1591	2.14592	15.6	1.992	0.987624	Heavy metal transport/detoxification superfamily protein
Glyma.09G181000	-2.40548	-2.4102	0.597706	0.600039	2.61406	0.519086	1.54829	0.336871	chlorophyllase 1
Glyma.09G181200	-3.47639	-1.86598	-1.28803	0.329029	2.8597	0.244419	1.92356	0.550553	ATP binding microtubule motor family protein
Glyma.09G181400	1.95027	0.823362	1.1416	0.0271957	2.85431	11.0631	2.37611	4.79009	Protein kinase superfamily protein
Glyma.09G182400	2.88132	1.03467	2.17797	0.333293	1.77184	13.5599	1.16061	2.9066	Calmodulin binding protein-like
Glyma.09G184200	-1.41194	-0.756428	-0.166014	0.503572	1.16496	0.481835	0.763179	0.50669	Protein of unknown function (DUF1666)
Glyma.09G184700	1.00032	0.711984	-0.0844221	-0.357241	7.86241	17.2135	9.00659	16.8923	DNAse I-like superfamily protein
Glyma.09G188200	-2.01667	-1.53898	0.192864	0.674042	0.488777	0.117403	0.27021	0.0937356	Heavy metal transport/detoxification superfamily protein
Glyma.09G189100	-2.62489	-1.53214	-0.414169	0.681559	1.05909	0.162964	0.563905	0.218114	MUTS homolog 7
Glyma.09G189300	-1.67524	0.17698	-1.17619	0.685425	16.3509	5.084	8.85958	10.8554	aldehyde dehydrogenase 2C4
Glyma.09G190700	-1.96923	-0.140039	-1.14948	0.690373	1.10638	0.289818	0.594162	0.600204	Flavin-binding monooxygenase family protein
Glyma.09G192800	-2.04799	-0.455094	-1.04203	0.562642	767.147	206.523	493.764	394.257	thioredoxin-dependent peroxidase 1
Glyma.09G194100	-2.83977	-2.44903	-0.445606	-0.0475948	0.243323	0.0338175	0.241326	0.0461	RING/U-box superfamily protein
Glyma.09G196300	1.27997	0.669757	0.476409	-0.125122	0.773622	2.18047	0.811113	1.48765	plant intracellular ras group-related LRR 4
Glyma.09G198900	2.04084	-0.0179432	1.96304	-0.089723	14.3594	62.8304	13.1637	15.2454	Disease resistance-responsive (dirigent-like protein) family protein
Glyma.09G199300	-1.52925	-0.836343	-0.423481	0.281908	50.3229	20.6728	40.3363	29.8138
Glyma.09G199700	-1.21437	-0.931012	-0.245148	0.0465842	2.0186	0.903235	1.68239	0.990904	U-box domain-containing protein kinase family protein
Glyma.09G202100	1.58527	0.970206	0.381641	-0.224046	18.8435	57.7955	18.6908	41.4461	Zincin-like metalloproteases family protein
Glyma.09G205000	3.38089	1.46655	0.908251	-0.978484	0.10456	1.09811	0.1785	0.47021
Glyma.09G209400	3.07957	4.99066	2.93719	4.79433	0.0681452	0.581955	0	0.0709068	Mono-/di-acylglycerol lipase, N-terminal;Lipase, class 3
Glyma.09G214200	-6.50332	-2.45949	-3.53841	0.551914	0.454934	0	0.259781	0.0504827
Glyma.09G214400	-1.37553	-1.11781	-0.300852	-0.0333143	163.237	65.2166	149.615	75.3669	breast basic conserved 1
Glyma.09G225300	1.21861	0.969988	-0.598703	-0.833895	5.6136	14.8348	9.11971	22.5901	IQ-domain 11
Glyma.09G225800	-4.30102	-2.41821	-0.862359	1.03387	0.68462	0.0317395	0.264789	0.0619973
Glyma.09G230500	1.73728	0.022977	1.16585	-0.532599	11.1696	42.8063	14.7166	17.9639	DNA photolyases;DNA photolyases
Glyma.09G233500	1.00188	0.901518	-0.135726	-0.223708	4.66398	10.2415	4.89615	10.3928	RING/FYVE/PHD zinc finger superfamily protein
Glyma.09G236800	2.81219	0.551486	2.81246	0.553835	4.02446	29.8953	2.34906	3.9753	Calcium-binding EF-hand family protein
Glyma.09G239000	-1.37569	-0.762683	-0.434468	0.190988	146.478	59.9346	118.088	76.417	Ribosomal protein L34e superfamily protein
Glyma.09G246100	-1.0981	-0.499915	-0.529449	0.0751439	26.1649	12.9036	21.7016	17.4395	Thioesterase/thiol ester dehydrase-isomerase superfamily protein
Glyma.09G248000	-2.08369	-1.40221	-0.492062	0.195708	2.00518	0.464219	1.51007	0.61763	chromatin assembly factor-1 (FASCIATA1) (FAS1)
Glyma.09G248100	1.01179	0.700471	0.454442	0.15567	1.36598	2.97559	1.08217	1.96466	Calcineurin-like metallo-phosphoesterase superfamily protein
Glyma.09G248600	2.48723	0.0521457	2.25258	-0.177016	33.1227	188.546	29.8403	37.0775	calreticulin 3
Glyma.09G250100	-2.91685	-1.78053	-0.735453	0.408927	1.84562	0.238257	1.21147	0.407485
Glyma.09G255100	-1.4568	-0.49843	-1.11011	-0.14144	9.20626	3.6252	9.28786	7.29667	Heavy metal transport/detoxification superfamily protein
Glyma.09G259200	1.2854	0.673424	0.549337	-0.0477328	1.43193	3.72772	1.28231	2.47836	Protein of unknown function (DUF3741)
Glyma.09G261200	3.02693	1.46617	1.99058	0.45153	0.0807217	0.709255	0.0501476	0.164887	C2 calcium/lipid-binding plant phosphoribosyltransferase family protein
Glyma.09G262000	1.29052	0.876504	-0.0767261	-0.481078	3.37465	8.54894	3.91228	8.31461	K+ efflux antiporter 2
Glyma.09G262700	-1.12705	-0.801112	-0.222388	0.115745	54.1605	24.8866	42.3881	26.2359	Small nuclear ribonucleoprotein family protein
Glyma.09G268800	-2.85094	-0.491698	-1.30446	1.06679	1.49435	0.182626	0.577754	0.457155	Microtubule associated protein (MAP65/ASE1) family protein
Glyma.09G269700	-6.6353	-4.89488	0	1.70139	0.561315	0	0.14041	0
Glyma.09G270000	-1.8093	-1.11463	-0.587766	0.117041	2.12808	0.622623	1.70369	0.879803	GRAS family transcription factor
Glyma.09G270700	-1.12472	-0.919099	0.665731	0.88572	5.6634	2.85104	2.82998	1.69875	Transducin/WD40 repeat-like superfamily protein
Glyma.09G271800	-1.0056	-0.701084	0.289268	0.605043	4.27186	2.23182	2.54194	1.69635	Protein of unknown function (DUF3411)
Glyma.09G271900	1.00489	0.871667	-0.176674	-0.298381	4.18871	8.7991	4.48178	9.29308	ZIP metal ion transporter family
Glyma.09G272500	-1.55352	-1.47227	0.298443	0.391056	1.21898	0.382173	0.837124	0.318596	Phototropic-responsive NPH3 family protein
Glyma.09G274000	2.47771	-0.505685	2.39833	-0.582826	18.0403	102.23	23.446	18.4467	WRKY DNA-binding protein 70
Glyma.09G274700	1.16424	0.872292	0.253451	-0.0299885	1.47193	3.57611	1.31517	2.85595
Glyma.09G275200	-2.6786	-3.44584	0.832471	0.0709273	1.57011	0.23448	1.28704	0.129785
Glyma.09G276600	1.59819	-0.0256589	1.47873	-0.130166	7.17757	24.7084	7.16597	8.41842	SOS3-interacting protein 4
Glyma.09G276700	-1.92141	-1.565	0.896478	1.26089	0.758837	0.232094	0.311651	0.114628
Glyma.09G277500	1.75333	0.740958	0.223972	-0.77979	0.880722	3.24613	1.32923	2.62116	OSBP(oxysterol binding protein)-related protein 4B
Glyma.09G283400	2.57386	0.760477	1.12018	-0.680403	8.15244	54.409	11.8651	23.7392	DNAJ heat shock N-terminal domain-containing protein
Glyma.09G286300	1.47784	0.639811	0.655825	-0.166428	1.40608	4.2375	1.34538	2.65964	Tetratricopeptide repeat (TPR)-like superfamily protein
Glyma.10G004300	-1.11943	-0.994483	-0.266943	-0.130223	144.843	69.7031	143.299	78.5111	Ribosomal protein L14
Glyma.10G004400	-1.30061	-0.828589	-0.133363	0.35242	14.5824	6.32559	10.3444	6.50406	glycolipid transfer protein 1
Glyma.10G005800	2.54696	0.299016	2.21608	-0.0349575	0.278778	1.69879	0.252544	0.363907
Glyma.10G007800	-1.27864	-0.489105	-0.489581	0.310015	62.6959	26.2631	45.1127	35.2031	HR-like lesion-inducing protein-related
Glyma.10G010100	3.26287	0.777384	2.32506	-0.154797	3.35623	33.9912	3.43674	6.41368	NIM1-interacting 1
Glyma.10G011000	-5.30063	-3.3081	-1.56968	0.427947	31.647	0.747041	19.7674	2.14234	glycerol-3-phosphate acyltransferase 3
Glyma.10G012800	-1.07479	-0.884096	-0.16824	0.0342095	195.389	100.922	175.275	105.388	Cytochrome c oxidase subunit Vc family protein
Glyma.10G014100	-3.15596	-3.22328	0.877696	0.822022	0.581253	0.0625868	0.28493	0.0304257	transcription coactivators
Glyma.10G014300	-1.058	-0.645598	-0.277811	0.148532	61.2712	32.2018	51.7204	36.6665	20S proteasome alpha subunit E2
Glyma.10G017400	-1.0212	-0.685759	-0.28301	0.0643079	16.3187	8.84135	14.4192	10.0448	Protein of unknown function, DUF538
Glyma.10G018200	-1.05888	-0.857608	-0.378065	-0.167619	130.394	64.9505	130.1	79.8377	Ribosomal L22e protein family
Glyma.10G023900	1.05689	0.374913	0.516481	-0.155914	3.86537	8.43679	3.7577	5.63777	oxidoreductase, 2OG-Fe(II) oxygenase family protein
Glyma.10G026800	-3.80408	-2.947	-0.592805	0.276133	2.56967	0.176602	1.86307	0.267081	PATATIN-like protein 9
Glyma.10G027800	1.11991	0.0149521	0.796551	-0.297505	5.13046	11.5252	5.34207	6.22199
Glyma.10G029300	-3.72683	-2.48754	-0.994202	0.253211	1.18111	0.0892914	0.889705	0.16858	Plant protein of unknown function (DUF828) with plant pleckstrin homology-like region
Glyma.10G037300	1.17778	0.879385	0.364677	0.0765016	4.90005	11.5687	3.99063	8.15387	Structural maintenance of chromosomes (SMC) family protein
Glyma.10G039900	-1.24517	-0.803644	-0.552134	-0.0979415	253.603	113.06	247.049	156.377	Ribosomal protein L14p/L23e family protein
Glyma.10G041000	-3.12209	-1.5069	-1.13392	0.492648	0.485304	0.0519239	0.303483	0.11722	GroES-like zinc-binding dehydrogenase family protein
Glyma.10G044700	-1.9997	-0.92961	-0.760457	0.316308	10.5703	2.69998	7.32016	4.21117	pyrophosphorylase 4
Glyma.10G045300	3.89256	1.73464	1.46989	-0.67276	0.0296414	0.507969	0.0461463	0.146956	C2H2-type zinc finger family protein
Glyma.10G046900	1.63207	-0.252744	2.26129	0.388844	1.32612	4.18294	0.899207	0.849
Glyma.10G047200	1.27189	0.524667	0.51206	-0.220604	5.91055	16.707	6.33552	10.9048	RING/U-box superfamily protein
Glyma.10G048100	1.20291	0.452101	0.49907	-0.240377	32.2148	78.8552	32.6047	52.0378	pseudo-response regulator 7
Glyma.10G049400	-1.29364	-0.940149	-0.408223	-0.0427826	110.661	46.9808	102.576	58.9745	Ribosomal protein S12/S23 family protein
Glyma.10G051900	2.20232	0.412993	0.817629	-0.959367	1.06534	5.39323	1.85074	2.87952
Glyma.10G052100	-3.39364	-1.40537	-0.608691	1.38843	0.104607	0.0041857	0.0448107	0.0160319
Glyma.10G052700	-1.05722	-0.528275	-0.350305	0.191391	108.197	53.71	87.6932	66.1064	vacuolar membrane ATPase 10
Glyma.10G055900	-1.68388	-0.520776	-0.33698	0.837946	2.43259	0.715483	1.22222	1.03267	SAUR-like auxin-responsive protein family
Glyma.10G058900	-1.09911	-0.0201707	-1.08829	-0.00300476	3.27825	1.60238	2.82953	3.09276	Protein phosphatase 2A regulatory B subunit family protein
Glyma.10G060000	1.26818	0.638196	0.334877	-0.284889	8.2895	21.1299	8.81905	15.6853	phosphatidyl inositol monophosphate 5 kinase
Glyma.10G063600	-1.82136	-1.77417	-0.0815048	-0.0268306	0.674713	0.255852	0.643273	0.181072	Eukaryotic aspartyl protease family protein
Glyma.10G063900	2.27659	1.32643	0.508706	-0.424307	0.100584	0.546535	0.123493	0.356151
Glyma.10G064700	-3.74034	-5.8318	3.19644	1.00914	0.475742	0.0334338	0.196977	0	homeobox 51
Glyma.10G066400	-2.13825	-0.736062	-0.592204	0.828899	14.3031	3.56685	7.43087	5.18346	PHYTOSULFOKINE 3 PRECURSOR
Glyma.10G066500	-1.12903	-0.790574	-0.526243	-0.178464	188.071	90.6018	193.008	122.066	ribosomal protein L24
Glyma.10G066800	-1.76687	-0.14716	-1.31648	0.309417	1.10402	0.314087	0.755106	0.734049	Duplicated homeodomain-like superfamily protein
Glyma.10G067100	-3.3878	-1.49019	-1.04363	0.86832	0.897695	0.0927684	0.454679	0.178382
Glyma.10G067800	-1.50943	-0.51725	-0.588436	0.416336	204.772	75.249	139.934	106.63	60S acidic ribosomal protein family
Glyma.10G067900	1.64705	0.916403	0.783234	0.0575875	4.27587	13.8614	3.59038	7.65852	IQ calmodulin-binding motif family protein
Glyma.10G072700	1.30211	0.919523	0.284721	-0.0851048	101.963	279.855	99.0904	216.289	Thioredoxin family protein
Glyma.10G081000	-3.47957	-2.60924	-0.237925	0.639977	1.33532	0.123271	0.826459	0.142895
Glyma.10G082500	3.62621	2.02656	1.75091	0.158703	0.0299241	0.408589	0.0226353	0.112836	syntaxin of plants 121
Glyma.10G084500	-1.12723	-0.908087	-0.436381	-0.208983	21.3866	10.4242	21.8073	13.5578	RING-H2 group F2A
Glyma.10G087500	2.06486	1.08372	1.60042	0.629791	1.05927	4.59676	0.587515	1.44258	alpha/beta-Hydrolases superfamily protein
Glyma.10G092500	3.08258	2.41892	-0.124033	-0.770991	3.40818	33.8623	5.48469	35.3985	cytochrome P450, family 93, subfamily D, polypeptide 1
Glyma.10G096300	-3.70317	1.0194	-3.68267	1.04559	3.35288	0.2703	1.47372	3.24325
Glyma.10G102200	1.00477	0.431983	0.456763	-0.106151	16.201	34.2601	15.2978	24.3004
Glyma.10G103600	2.33186	0.868558	1.37461	-0.0706615	0.0877419	0.483027	0.0808612	0.170841	Leucine-rich repeat protein kinase family protein
Glyma.10G111600	2.19125	-0.390758	3.1167	0.534696	0.441396	2.14818	0.26356	0.23595
Glyma.10G113500	-3.39524	-2.35533	-0.45921	0.5851	1.85996	0.175468	1.01859	0.224519	Protein of unknown function, DUF617
Glyma.10G117700	-1.57376	-1.623	0.198359	0.160349	0.583281	0.206727	0.472758	0.166584	F-box and associated interaction domains-containing protein
Glyma.10G122100	1.11325	0.760598	-0.180823	-0.52282	4.86892	11.1908	6.11931	11.9103	pentatricopeptide (PPR) repeat-containing protein
Glyma.10G128800	1.33005	0.657132	0.814759	0.150667	1.22341	3.13931	0.890273	1.70486	beta-1,2-N-acetylglucosaminyltransferase II
Glyma.10G129500	3.39774	1.32665	2.81717	0.743005	0.732894	7.88626	0.369097	1.04736
Glyma.10G133500	-3.17148	-2.37439	-1.1432	-0.337728	39.9593	4.27355	44.0868	8.85574	Histone superfamily protein
Glyma.10G133800	-1.33458	-0.468141	-0.536905	0.344271	74.8441	34.6375	57.3221	46.008	Ribosomal protein S3 family protein
Glyma.10G134200	1.65728	0.964018	0.288276	-0.396686	1.50635	5.01418	1.724	3.82898	succinate dehydrogenase 2-2
Glyma.10G136700	-4.21444	-5.05855	1.44979	0.607324	0.70716	0.0380302	0.414556	0.0132404	F-box/RNI-like/FBD-like domains-containing protein
Glyma.10G141100	-2.96833	-1.71363	-0.736511	0.527812	0.49871	0.0580694	0.30665	0.096817
Glyma.10G142200	2.13751	0.472195	1.39442	-0.258306	0.961364	4.3389	0.891376	1.48398	myb domain protein 61
Glyma.10G143900	1.5575	0.902402	0.302681	-0.342741	2.92619	9.08026	3.2188	6.97835	Putative endonuclease or glycosyl hydrolase
Glyma.10G145200	-1.37752	-0.952274	-0.635028	-0.199945	31.3718	13.2823	33.4343	19.4854	non-intrinsic ABC protein 9
Glyma.10G148700	3.61132	1.33808	2.24613	-0.0324579	0.181422	2.32478	0.154999	0.466995	Calmodulin-binding protein
Glyma.10G148900	-4.56276	-4.0297	0.0795347	0.601457	0.266285	0.0102104	0.163796	0.00849103	Polynucleotidyl transferase, ribonuclease H-like superfamily protein
Glyma.10G150800	-1.29481	-0.982213	-0.244574	0.0772775	197.384	83.8153	167.259	93.0399	ribosomal protein L18
Glyma.10G151200	-1.34504	-0.860888	-0.63494	-0.139157	58.8744	24.2712	58.3637	35.5179	Ribosomal L22e protein family
Glyma.10G151300	-1.0687	-0.149828	-0.695778	0.233826	2.81355	1.55502	2.23858	1.87432	Hypoxia-responsive family protein
Glyma.10G153900	2.06078	0.954011	1.25823	0.159275	4.57953	19.957	3.50671	8.00746	lipoxygenase 1
Glyma.10G155700	-1.56578	-0.985782	-1.16708	-0.579254	1.84787	0.647276	2.44107	1.35963
Glyma.10G156600	-4.86244	-3.22097	0.550153	2.18496	0.678364	0.0216838	0.130499	0.0135961	basic helix-loop-helix (bHLH) DNA-binding superfamily protein
Glyma.10G158900	2.78986	1.85979	0.00411577	-0.909501	2.93306	24.4968	5.25235	22.9083
Glyma.10G160600	1.16884	0.996299	-0.131477	-0.293814	3.06078	7.48962	3.42219	6.84852	Uncharacterized conserved protein (DUF2358)
Glyma.10G161100	2.44625	1.21638	0.947171	-0.271458	0.45414	2.62959	0.483412	1.30265	translocase of inner mitochondrial membrane 23
Glyma.10G161700	-1.40052	-0.592002	-0.621628	0.197975	9.67137	3.913	7.68058	5.64416	NAD(P)-linked oxidoreductase superfamily protein
Glyma.10G162000	-1.1261	-0.233957	-0.619486	0.284033	125.393	62.756	95.4494	90.3866	GDP-D-mannose 3\',5\'-epimerase
Glyma.10G163800	1.9603	-0.403736	2.85085	0.499357	0.498291	1.99436	0.304186	0.267385
Glyma.10G164000	5.51488	2.64098	2.70108	-0.15676	0.0164894	1.10774	0.0168216	0.162489
Glyma.10G165600	1.07611	1.00627	-0.202108	-0.263632	19.3216	44.7372	20.1995	49.0073
Glyma.10G168100	3.74066	0.051429	1.72746	-1.94509	3.40518	43.278	10.4781	11.7831	ammonium transporter 1;2
Glyma.10G170600	1.59249	1.44367	0.219971	0.0817962	0.214319	0.64893	0.179214	0.529933	Protein of unknown function (DUF707)
Glyma.10G170700	-2.56561	-2.05508	0.599414	1.11073	0.565245	0.0908687	0.225973	0.0550413
Glyma.10G179200	1.9887	1.65106	0.830557	0.500521	3.35877	13.733	2.09797	7.22579	EXORDIUM like 5
Glyma.10G179400	-1.51852	0.216533	-1.64798	0.0957637	97.2774	35.6426	81.7673	105.745	3-ketoacyl-CoA synthase 11
Glyma.10G179500	1.93324	-0.206118	2.18366	0.0529818	4.73934	19.2498	3.96831	4.02392	ARM repeat superfamily protein
Glyma.10G180500	1.88108	0.416035	0.946577	-0.507705	0.360559	1.46412	0.457053	0.694393	Eukaryotic aspartyl protease family protein
Glyma.10G180800	2.55646	0.491376	3.38889	1.32516	0.373275	2.25056	0.100247	0.209711	myb domain protein 15
Glyma.10G182500	-1.17749	-0.658275	-0.450628	0.0807841	163.598	77.4341	142.023	99.5278	Ribosomal protein L14
Glyma.10G186400	2.05625	1.10482	0.470757	-0.469502	2.81607	12.3752	3.45693	7.52523	phosphate transporter 1;4
Glyma.10G187100	-2.37348	-3.90643	1.63467	0.105068	1.08263	0.210767	0.902673	0.0613274	RING/U-box superfamily protein
Glyma.10G189300	2.21628	0.789777	0.676424	-0.737416	10.8068	54.4348	15.8706	32.7047	cellulose synthase like G2
Glyma.10G193100	1.42736	0.113834	0.909527	-0.391529	0.681107	1.91433	0.778909	0.969027	Tetratricopeptide repeat (TPR)-like superfamily protein
Glyma.10G195700	-1.46416	-0.970905	-1.07627	-0.572948	0.57592	0.209191	0.775721	0.42238	PEP1 receptor 1
Glyma.10G198000	-1.31973	-0.880242	-0.168502	0.286034	27.0861	11.83	20.6639	12.5779	Galactose oxidase/kelch repeat superfamily protein
Glyma.10G203000	2.4974	0.847005	0.458225	-1.1772	1.76558	11.4633	3.5286	7.9487	pleiotropic drug resistance 11
Glyma.10G204500	-1.25074	-0.492102	-0.722588	0.0477528	58.8613	27.2149	53.8689	42.0064	small subunit ribosomal protein 16
Glyma.10G205300	-3.12428	-3.76044	1.82257	1.17829	0.433487	0.0498167	0.16805	0.0125801	RNI-like superfamily protein
Glyma.10G205600	2.59157	1.26872	0.452408	-0.85407	0.386008	2.67104	0.639379	1.81825	ABC-2 type transporter family protein
Glyma.10G206300	-1.94616	-1.38276	-0.167512	0.404994	0.676234	0.174432	0.421267	0.191292	basic helix-loop-helix (bHLH) DNA-binding superfamily protein
Glyma.10G206900	-6.44555	-3.47895	-1.85981	1.1286	0.404699	0	0.204758	0
Glyma.10G207200	-2.62302	-0.366125	-2.24155	0.0252309	27.4678	5.44375	24.6898	23.694
Glyma.10G210000	-1.91448	-1.46819	0.172067	0.632652	1.52503	0.482653	0.924807	0.405809	Calcium-dependent lipid-binding (CaLB domain) family protein
Glyma.10G211100	1.08923	0.915058	0.77263	0.617611	7.58285	16.0479	4.368	8.34025
Glyma.10G212300	1.52042	0.993739	0.718591	0.199106	8.14507	25.0173	6.17834	14.6418	Seven transmembrane MLO family protein
Glyma.10G216800	1.14497	0.993475	-0.100842	-0.237278	2.16643	5.26915	2.44175	5.47086
Glyma.10G217300	1.0683	0.923542	-0.348498	-0.479734	2.27039	5.13546	2.80701	6.03565	ATP-binding casette family G25
Glyma.10G221600	-1.1545	-0.563964	-0.52196	0.0820204	220.596	105.061	192.196	140.289	Ribosomal protein S13/S18 family
Glyma.10G226200	-12.4211	-10.8555	0	1.51618	16.8618	0	4.83002	0	Pyridoxal phosphate (PLP)-dependent transferases superfamily protein
Glyma.10G228000	4.07962	4.09381	3.06982	3.05063	0.0611353	0.401289	0.0284827	0.0544305	disease resistance family protein / LRR family protein
Glyma.10G228100	1.86504	-1.66659	4.12991	0.609626	0.420207	1.40244	0.275075	0.0943131	disease resistance family protein / LRR family protein
Glyma.10G229000	1.38057	0.974422	-0.076132	-0.473537	7.10609	19.9079	8.66212	19.0509	CAAX amino terminal protease family protein
Glyma.10G230000	2.45013	0.491352	1.86987	-0.0825323	4.30398	23.7131	3.91883	6.17762	phosphatase-related
Glyma.10G230600	2.78616	0.749273	1.67171	-0.360324	5.68381	41.6884	6.51877	12.1296	Heavy metal transport/detoxification superfamily protein
Glyma.10G233900	-1.31365	-0.597361	-0.801982	-0.0751813	187.475	79.2587	180.577	128.594	Ribosomal protein L36e family protein
Glyma.10G235700	-1.63759	0.646872	-1.94303	0.350848	35.5861	13.144	25.9392	44.5852	Copper transport protein family
Glyma.10G243200	-2.68533	-1.96861	-0.446211	0.277483	3.58707	0.536546	2.61771	0.692507	DNA repair (Rad51) family protein
Glyma.10G245200	-1.30342	-0.958237	-0.435577	-0.0777557	289.744	124.945	278.545	159.027	Ribosomal protein S3Ae
Glyma.10G245800	-3.05056	-3.41358	0.626457	0.273372	0.455201	0.0581805	0.349698	0.0342504	FASCICLIN-like arabinogalactan-protein 12
Glyma.10G249600	-1.68334	0.0888777	-1.32386	0.457017	3.36309	1.0133	2.18053	2.17928	Cupredoxin superfamily protein
Glyma.10G250700	-2.69305	-0.111901	-2.89158	-0.307267	0.961054	0.144733	1.01349	1.02737	Protein of unknown function (DUF3049)
Glyma.10G253200	2.0595	0.375255	2.11766	0.441568	6.08692	24.9491	3.71669	5.86915	cysteine-rich RLK (RECEPTOR-like protein kinase) 26
Glyma.10G253400	1.10447	-0.61969	1.93281	0.230953	2.62582	6.1073	1.82534	1.46763	cysteine-rich RLK (RECEPTOR-like protein kinase) 29
Glyma.10G253500	1.1415	0.265118	0.918861	0.0549127	4.98441	11.9584	4.03563	5.99178	cysteine-rich RLK (RECEPTOR-like protein kinase) 10
Glyma.10G254000	3.64508	1.02577	3.39328	0.776158	0.170505	2.16915	0.0824177	0.202459	cysteine-rich RLK (RECEPTOR-like protein kinase) 29
Glyma.10G254300	1.31361	-0.32565	1.82642	0.202315	6.47004	18.0757	5.09044	4.76561	cysteine-rich RLK (RECEPTOR-like protein kinase) 29
Glyma.10G254500	-3.72701	-4.49517	1.31616	0.542524	0.531498	0.052442	0.31623	0.00502903	xyloglucan endotransglucosylase/hydrolase 10
Glyma.10G255200	1.11025	0.827832	-0.383969	-0.6563	27.2726	65.2543	38.5862	78.4393
Glyma.10G256100	-4.66103	-1.94479	-2.40812	0.325488	0.410281	0.0111452	0.288792	0.0725683
Glyma.10G258300	-2.88293	-2.04177	-0.90466	-0.0559206	12.3362	1.80267	10.6713	3.02514	Transducin/WD40 repeat-like superfamily protein
Glyma.10G259100	-3.93693	-2.6923	-1.24688	0.0116974	0.400986	0.0278987	0.392934	0.0738311	2-oxoglutarate (2OG) and Fe(II)-dependent oxygenase superfamily protein
Glyma.10G259200	-3.55309	-2.32478	-0.835071	0.39487	5.76005	0.571651	3.98504	0.981502
Glyma.10G259500	-1.04611	-0.968128	-0.0688638	0.0164973	11.4697	5.73391	10.0803	5.74671	Protein of unknown function (DUF620)
Glyma.10G263800	1.50666	0.284515	1.31282	0.0988065	8.46746	25.4241	6.87543	9.76065	Cupredoxin superfamily protein
Glyma.10G265100	2.14781	1.51808	-0.480173	-1.09683	0.157401	0.729879	0.304847	0.994438
Glyma.10G267600	1.78186	1.73474	0.052198	0.0176168	0.223382	0.929999	0.217761	0.85095	MATE efflux family protein
Glyma.10G269500	-1.08633	0.336379	-1.32363	0.111263	10.3241	4.98712	7.59735	10.5154	Ubiquitin-like superfamily protein
Glyma.10G271200	1.36581	0.816836	0.248295	-0.287257	2.12179	5.59929	2.29906	4.54955	Protein kinase superfamily protein
Glyma.10G272500	1.13059	1.09056	0.248016	0.214603	0.989418	2.28449	0.778215	1.78971	Protein of unknown function (DUF1639)
Glyma.10G274300	4.92382	1.27972	2.97633	-0.644366	0.437419	14.2742	0.598156	1.73948	B-box type zinc finger protein with CCT domain
Glyma.10G274400	-1.40695	-0.50726	-0.971961	-0.0628964	181.302	70.6498	164.146	128.525	3-ketoacyl-CoA synthase 6
Glyma.10G275400	1.07577	0.834482	-0.0133381	-0.242366	2.33717	5.2547	2.35634	4.4281	Protein kinase superfamily protein
Glyma.10G276100	1.77198	0.610307	0.804204	-0.348318	0.800183	2.84603	0.895116	1.7198	bZIP transcription factor family protein
Glyma.10G276600	4.71797	1.77739	2.91655	-0.0356732	0.0475265	1.48279	0.0447181	0.187092	Major facilitator superfamily protein
Glyma.10G278500	-1.14258	-0.386433	-0.28025	0.490928	34.6761	16.7428	22.7838	19.2576	Polynucleotidyl transferase, ribonuclease H-like superfamily protein
Glyma.10G285200	1.19855	0.655217	0.580064	0.0509716	14.4008	35.0072	12.3519	21.927	Tetratricopeptide repeat (TPR)-like superfamily protein
Glyma.10G287200	-3.44066	-0.90027	-1.24506	1.30481	1.33612	0.108536	0.465954	0.268204	GRAM domain-containing protein / ABA-responsive protein-related
Glyma.10G287800	2.19437	1.01619	0.532494	-0.633455	0.354394	1.82936	0.521459	1.17189	Aluminium activated malate transporter family protein
Glyma.10G289500	-2.17047	-6.80408	5.06715	0.336285	0.6167	0.140074	0.413598	0
Glyma.10G290300	-1.66517	-0.775137	-1.03545	-0.131966	0.59436	0.194692	0.60498	0.391563	Domain of unknown function (DUF966)
Glyma.10G290500	1.51315	0.892372	0.599885	-0.011745	0.284717	0.812157	0.231951	0.540597	F-box family protein
Glyma.10G291500	-1.14095	-0.600232	-0.661181	-0.107493	243.807	119.02	252.816	183.436	Ribosomal L29 family protein
Glyma.10G294900	1.08798	0.925229	-0.0140417	-0.167972	4.52787	9.94007	4.31775	8.70639	PRLI-interacting factor, putative
Glyma.10G295200	2.41805	1.90275	1.34879	0.832693	0.33288	1.79532	0.154835	0.673309	C2H2-like zinc finger protein
Glyma.10G296500	-1.16245	-0.27808	-1.00892	-0.11636	4.43085	2.07943	4.28222	3.82877	Nse4, component of Smc5/6 DNA repair complex
Glyma.11G001400	-1.31756	-0.793901	-0.459279	0.0769436	34.8895	14.1909	26.0132	18.5191
Glyma.11G003200	2.01199	-0.816689	1.70256	-1.11226	4.98103	23.3755	9.96814	7.12621	gibberellin 2-oxidase 8
Glyma.11G005900	-3.78594	-6.15737	3.58341	1.1098	1.07536	0.073772	0.425439	0
Glyma.11G006400	1.02069	0.242567	0.291697	-0.473573	12.1577	25.7383	14.4045	19.723	Protein of unknown function (DUF581)
Glyma.11G007600	-1.56137	-1.3476	1.17231	1.39331	3.04716	1.05943	1.03036	0.424099	12-oxophytodienoate reductase 2
Glyma.11G009500	1.84586	0.800012	0.485472	-0.54921	17.5119	66.707	21.7988	44.1749	Insulinase (Peptidase family M16) family protein
Glyma.11G013700	1.81571	0.845257	0.498942	-0.463489	2.289	8.56362	2.6884	5.72863	Pentatricopeptide repeat (PPR) superfamily protein
Glyma.11G014700	2.37651	1.04627	0.582894	-0.73228	5.35722	33.2418	8.46781	20.8992	Protein of unknown function (DUF506)
Glyma.11G018800	1.52538	-0.509879	0.624735	-1.39606	0.193242	0.596358	0.445871	0.360957	Protein kinase family protein
Glyma.11G019900	1.98287	1.31279	0.809542	0.14685	0.284996	1.15003	0.220984	0.623351	cation/H+ exchanger 18
Glyma.11G020300	-2.35004	0.449162	-1.42735	1.37769	0.455953	0.0954603	0.151766	0.246456	P-loop containing nucleoside triphosphate hydrolases superfamily protein
Glyma.11G022500	4.47978	1.97452	2.24263	-0.27102	0.120224	3.09698	0.17093	0.707465	PLAC8 family protein
Glyma.11G030700	1.29917	-0.023521	0.693544	-0.618294	22.7737	60.599	30.7232	34.5602	Pentapeptide repeat-containing protein
Glyma.11G031400	-1.51186	-0.748801	-0.340074	0.430797	7.44009	2.62295	4.83819	3.29585	OSBP(oxysterol binding protein)-related protein 2A
Glyma.11G032000	-2.39669	-1.09494	-1.00393	0.30935	3.281	0.598443	2.33484	1.17701	plant VAP homolog 12
Glyma.11G032400	1.73211	0.961855	0.361575	-0.394097	0.593659	1.98954	0.684475	1.51613	DNAJ heat shock N-terminal domain-containing protein
Glyma.11G032600	-1.85198	-1.8212	0.392398	0.430999	1.68192	0.454245	1.06265	0.339899	Nucleotide-diphospho-sugar transferases superfamily protein
Glyma.11G032700	-10.1826	-10.3356	0	-0.200683	3.67601	0	3.63225	0	Pectin lyase-like superfamily protein
Glyma.11G033300	2.53672	1.47899	0.912406	-0.134743	0.171404	1.01183	0.164174	0.478283	Pentatricopeptide repeat (PPR) superfamily protein
Glyma.11G035300	-3.41957	-4.33276	1.86338	0.939279	0.716959	0.058751	0.327605	0.0161304	2-oxoglutarate (2OG) and Fe(II)-dependent oxygenase superfamily protein
Glyma.11G036100	3.34798	-0.10949	3.24105	-0.213636	0.508511	5.83371	0.546738	0.579552	RING/U-box superfamily protein
Glyma.11G037000	1.77812	1.30167	1.46593	0.993644	2.25998	7.8131	0.952708	2.66305
Glyma.11G038700	1.17872	-0.189083	1.62766	0.2691	5.08914	12.1567	3.76604	3.72649	peptidyl-prolyl cis-trans isomerases
Glyma.11G039200	-1.06938	-0.601482	-0.506429	-0.0246259	23.7824	11.9576	22.7972	15.9982	Zinc-binding ribosomal protein family protein
Glyma.11G039300	2.67054	0.498838	2.00055	-0.168259	0.379151	2.39406	0.360023	0.603395	Protein kinase superfamily protein
Glyma.11G040800	-1.02904	-0.559375	-0.45136	0.0251733	6.76876	3.50937	5.96427	4.52509	Haloacid dehalogenase-like hydrolase (HAD) superfamily protein
Glyma.11G041300	-1.2299	-0.990656	-0.38273	-0.136456	12.1566	5.44249	11.7962	6.55592	CheY-like two-component responsive regulator family protein
Glyma.11G041800	1.04372	0.275388	0.118161	-0.643251	8.52391	18.7054	11.6183	15.5248
Glyma.11G043400	1.3896	0.742734	0.146685	-0.486606	77.8725	230.665	98.5289	198.43
Glyma.11G046600	-2.7892	-2.94622	0.973655	0.821382	2.06196	0.972178	1.45134	0.51459
Glyma.11G050000	1.09232	0.607418	0.461769	-0.0115594	29.7037	66.8885	26.3423	45.3296	casein kinase alpha 1
Glyma.11G052100	1.14026	0.568015	0.142298	-0.41855	3.62479	8.58774	4.28678	7.26045	myb domain protein 73
Glyma.11G053400	-1.80943	-1.9389	0.127123	0.010004	44.6244	13.1046	38.9678	11.5418	UDP-glucosyl transferase 73B1
Glyma.11G056600	-8.03395	-8.04259	0	-0.0566277	1.34026	0	1.21172	0
Glyma.11G057500	1.2504	0.755725	0.155305	-0.327275	1.12104	2.80094	1.20324	2.34812
Glyma.11G060600	-1.03396	-0.45654	-0.573617	0.0152131	13.0076	6.76179	11.5732	9.41453
Glyma.11G061000	-1.0495	-0.763118	-0.188017	0.107959	35.5393	18.6227	30.5796	20.0941	Tetratricopeptide repeat (TPR)-like superfamily protein
Glyma.11G062000	1.44738	1.0055	0.198487	-0.230606	0.699117	2.13984	0.732503	1.6893	Protein of unknown function, DUF547
Glyma.11G063900	1.70444	0.817742	0.0317357	-0.847036	9.83816	35.4432	15.8427	32.5505	geranylgeranyl pyrophosphate synthase 1
Glyma.11G064100	3.16494	-3.72116	9.76228	2.77122	0.225637	2.08874	0.010609	0	Major facilitator superfamily protein
Glyma.11G067400	-3.77067	-4.80779	3.182	2.06152	0.592979	0.0533803	0.15513	0	Sulfite exporter TauE/SafE family protein
Glyma.11G071600	-1.66852	-0.394443	-0.997969	0.285891	2.32667	0.731134	1.66216	1.35642	P-loop containing nucleoside triphosphate hydrolases superfamily protein
Glyma.11G072500	-2.52887	-0.449298	-1.80519	0.279034	0.310579	0.0480039	0.2051	0.171068	SHI-related sequence 5
Glyma.11G074100	-2.81288	-1.73275	-0.812969	0.275613	1.75462	0.231229	1.24907	0.405549	ferulic acid 5-hydroxylase 1
Glyma.11G077300	1.76401	0.721183	0.937604	-0.0959889	3.21519	11.5083	3.05367	6.20306	calcium-dependent protein kinase 16
Glyma.11G078000	-2.58239	-0.31613	-1.95568	0.32166	4.81983	0.771556	3.4017	3.03316	Seven transmembrane MLO family protein
Glyma.11G078200	1.72025	0.541611	0.386072	-0.782163	1.92246	6.60075	2.84833	4.72801	Senescence/dehydration-associated protein-related
Glyma.11G078500	-4.04397	-3.14925	0.0508631	0.942714	0.232264	0.0128077	0.106772	0.0120954	Protein of unknown function (DUF630) ;Protein of unknown function (DUF632)
Glyma.11G079400	2.82863	0.449943	0.407745	-1.951	0.205364	1.78661	0.800213	1.28531	GDSL-like Lipase/Acylhydrolase superfamily protein
Glyma.11G083600	-2.53574	-2.73339	0.657143	0.464648	1.96452	0.323274	1.22981	0.204452	chromomethylase 3
Glyma.11G083800	2.75096	1.3176	2.32896	0.892795	0.522193	3.51967	0.216192	0.678739	acyl activating enzyme 1
Glyma.11G086200	-1.08736	-0.403485	-0.442952	0.252005	31.474	15.3445	23.8365	19.6006	probable small nuclear ribonucleoprotein G
Glyma.11G087400	-1.44019	-0.655733	-0.462784	0.333955	87.7802	34.4659	64.1186	44.4471
Glyma.11G088300	-3.30345	-2.67642	-0.688688	-0.0572125	0.570193	0.0555395	0.53629	0.0859249
Glyma.11G095000	3.46226	0.508463	4.0535	1.0978	0.622573	6.92646	0.241981	0.400714	Glycosyl hydrolase superfamily protein
Glyma.11G096600	2.16248	0.432539	2.12492	0.402537	2.52284	11.7758	1.68279	2.57089	NAC domain containing protein 36
Glyma.11G097000	1.22668	-1.10741	1.87704	-0.449421	1.72979	4.07348	1.9944	0.954924	Transmembrane amino acid transporter family protein
Glyma.11G104000	1.0396	0.85934	0.171411	0.000406385	3.09043	6.48777	2.67866	5.42039	RING/U-box superfamily protein
Glyma.11G105000	-2.04187	-1.03133	-0.682595	0.335883	3.12175	0.785781	2.09935	1.12212	Leucine-rich repeat protein kinase family protein
Glyma.11G106400	-1.2566	-0.670662	-0.469053	0.130955	57.1609	25.6753	47.842	33.3089	Cyclophilin-like peptidyl-prolyl cis-trans isomerase family protein
Glyma.11G106700	-3.7158	-3.3796	0.294941	0.640881	0.357695	0.0274123	0.187096	0.0255496
Glyma.11G107800	2.31062	1.07878	0.515464	-0.70396	2.08889	11.4533	3.08261	7.37006	ubiquitin-conjugating enzyme 10
Glyma.11G110700	-3.3391	-2.17392	0.680293	1.84955	0.656369	0.0426823	0.152477	0.046909	growth-regulating factor 2
Glyma.11G114500	1.04944	0.222764	1.29662	0.481958	0.627505	1.39708	0.378224	0.546619	ARM repeat superfamily protein
Glyma.11G117200	-4.05598	-2.92633	-0.846674	0.292083	0.682815	0.0385744	0.517887	0.0739707	RAD-like 6
Glyma.11G120600	-2.30614	-3.21555	1.90933	1.00888	0.549164	0.113093	0.254366	0.0280621	lysophosphatidyl acyltransferase 5
Glyma.11G120800	1.20503	-0.134448	0.967988	-0.357626	20.2839	51.1732	22.7564	28.1379	cytochrome c biogenesis protein family
Glyma.11G123100	2.19167	-0.562973	3.13767	0.401504	0.347657	1.86277	0.242766	0.200183	extra-large G-protein 1
Glyma.11G124200	-2.53849	0.242694	-2.60967	0.176318	1.19365	0.24402	0.888791	1.17471	AP2/B3-like transcriptional factor family protein
Glyma.11G124400	-4.63581	-3.32621	-0.466172	0.850097	0.693428	0.0237277	0.349443	0.0335917
Glyma.11G125500	1.97099	0.813573	1.73099	0.592778	0.15743	0.713224	0.0935512	0.201354	Plant regulator RWP-RK family protein
Glyma.11G130800	-2.37737	-2.84404	0.633985	0.17333	1.70505	0.296404	1.3741	0.186378	Transducin/WD40 repeat-like superfamily protein
Glyma.11G136200	2.32126	0.394281	1.59739	-0.318485	8.76003	47.3896	9.62585	14.8329	Major facilitator superfamily protein
Glyma.11G136700	1.26234	0.896831	0.326021	-0.0283128	3.14966	7.65059	2.65991	5.86244	pumilio 2
Glyma.11G138400	1.86412	1.24489	0.424299	-0.187018	0.498327	1.94209	0.485067	1.35281	SCARECROW-like 14
Glyma.11G138600	1.41314	-0.229824	1.74488	0.116334	1.2466	3.66036	1.02466	1.03927	SCARECROW-like 14
Glyma.11G138700	1.29368	0.529534	0.650502	-0.105101	8.71801	21.7215	7.90435	13.4209	TRF-like 2
Glyma.11G139400	-1.09705	0.0861266	-0.946621	0.250919	30.829	15.3126	23.8035	27.4824	Tim10/DDP family zinc finger protein
Glyma.11G141600	-2.67402	-2.13326	-0.853562	-0.304429	341.685	50.8964	349.06	82.9106	Histone superfamily protein
Glyma.11G141700	-3.09151	-2.92361	1.85004	2.02811	117.172	15.0236	27.2183	4.14566	Histone superfamily protein
Glyma.11G142100	-1.78214	-1.20418	-1.77909	-1.19357	75.5671	19.4139	122.419	52.2745	Histone superfamily protein
Glyma.11G143400	-1.15735	-0.732057	-0.524526	-0.0887593	210.868	99.3703	202.333	134.293	ribosomal protein L23AB
Glyma.11G145800	-1.03279	-0.78277	0.0259168	0.286323	12.7907	6.32531	9.06092	5.77776	Homeobox-leucine zipper family protein / lipid-binding START domain-containing protein
Glyma.11G146900	-1.14651	-0.684838	-0.538244	-0.0688535	10.5486	5.08812	9.95897	6.9084	proline-rich family protein
Glyma.11G149100	2.1489	-2.12116	3.50961	-0.734574	0.728799	3.76822	1.10427	0.309395	cytokinin oxidase/dehydrogenase 6
Glyma.11G155300	3.02222	1.47235	1.48107	-0.0557816	8.47115	73.7679	7.74274	25.4068
Glyma.11G158200	-4.26308	-1.38149	-3.35868	-0.46869	42.3508	2.26284	50.6161	20.5606
Glyma.11G173100	-1.19782	-0.330319	-0.949668	-0.0695328	46.8073	21.5856	45.3543	39.2302	PHF5-like protein
Glyma.11G173700	1.68952	0.803421	0.154716	-0.718147	18.2248	67.7489	27.9311	57.4798	alternative NAD(P)H dehydrogenase 1
Glyma.11G173800	2.06109	0.357808	1.28228	-0.404216	0.185597	0.819544	0.231489	0.33501	Mannose-binding lectin superfamily protein
Glyma.11G174300	-2.74517	-4.03373	1.4383	0.151174	0.25135	0.0378635	0.211183	0.0128686
Glyma.11G176500	1.42975	0.951584	0.227535	-0.239667	1.27237	3.60155	1.32836	2.93272	Homeodomain-like transcriptional regulator
Glyma.11G177800	-3.07088	-2.75341	-0.53051	-0.200751	20.9803	2.44874	21.0556	3.34217	Histone superfamily protein
Glyma.11G177900	-2.93773	-2.73991	-0.203894	0.00330932	64.4954	8.13039	55.427	8.80362	Histone superfamily protein
Glyma.11G178100	-1.50228	-1.18698	-0.218682	0.107955	35.0958	12.4186	28.7901	13.531	Histone superfamily protein
Glyma.11G180200	1.12567	0.912171	-0.0829176	-0.284974	21.2122	50.3702	23.1785	49.9693	Protein of unknown function (DUF1279)
Glyma.11G180600	-6.26448	-0.769939	-6.07844	-0.561682	1.74699	0.0148879	2.23761	1.33288
Glyma.11G188000	-1.39263	-0.845956	-0.378835	0.176466	1.73445	0.729557	1.43477	0.817137	Family of unknown function (DUF662)
Glyma.11G189700	2.62892	1.57215	1.2765	0.248402	0.35019	2.39924	0.26524	0.982605	Transmembrane amino acid transporter family protein
Glyma.11G191200	1.08914	0.0126313	1.10818	0.0450083	19.3213	44.6606	16.854	19.903	serine carboxypeptidase-like 51
Glyma.11G191500	-3.41483	-3.01838	-0.370059	0.0389097	1.27246	0.116718	1.07455	0.128988
Glyma.11G192100	-1.4923	-1.16894	-0.311831	0.0196951	87.2726	33.6578	80.2785	40.1561	CDK-subunit 2
Glyma.11G192200	1.43918	1.31083	-0.0291366	-0.146445	0.702717	2.15552	0.66171	1.9931
Glyma.11G193300	-3.95328	-2.98751	-0.739025	0.233173	2.82011	0.186774	2.02962	0.279601	Shugoshin C terminus
Glyma.11G196300	1.13393	0.704383	-0.11469	-0.532203	2.41946	5.78117	3.071	5.84815	BEL1-like homeodomain 8
Glyma.11G196400	-2.57514	-1.92031	0.196568	0.871507	1.80013	0.395502	0.922015	0.303495
Glyma.11G198300	2.81786	1.26295	1.39328	-0.156446	0.534061	3.98504	0.536135	1.41848	AMP-dependent synthetase and ligase family protein
Glyma.11G198600	-1.76572	-1.42839	-0.395838	-0.0467051	2.6186	0.807087	2.42483	0.993631
Glyma.11G204500	1.83779	0.780793	0.463442	-0.579723	1.94871	7.2185	2.46235	4.02008	cysteine-rich RLK (RECEPTOR-like protein kinase) 3
Glyma.11G204800	3.05882	1.7114	1.51736	0.173936	0.347894	2.60429	0.238899	0.980419	cysteine-rich RLK (RECEPTOR-like protein kinase) 3
Glyma.11G206700	2.03477	0.407656	1.91166	0.295888	3.19397	13.7922	2.29969	3.45906	cysteine-rich RLK (RECEPTOR-like protein kinase) 2
Glyma.11G207000	5.07265	1.87528	3.43636	0.247003	5.085	179.882	3.57168	16.0074	cysteine-rich RLK (RECEPTOR-like protein kinase) 2
Glyma.11G207500	3.88602	2.23348	2.17075	0.51976	1.61963	25.6246	0.925282	5.27287	cysteine-rich RLK (RECEPTOR-like protein kinase) 2
Glyma.11G208300	1.21135	-0.344379	1.88689	0.337607	3.07751	7.15471	2.08113	1.30808	P-loop containing nucleoside triphosphate hydrolases superfamily protein
Glyma.11G212900	-6.47583	-7.03752	0	-0.608223	0.43521	0	0.598064	0	glutathione S-transferase F11
Glyma.11G213200	1.42219	-0.448915	1.73681	-0.119934	1.61927	4.54081	1.59218	1.25417
Glyma.11G213700	-1.875	-0.945477	-0.320013	0.614064	2.6567	0.754624	1.50319	0.850188	Homeodomain-like superfamily protein
Glyma.11G215200	1.16647	0.648277	0.429779	-0.0775444	8.37851	19.8049	7.77291	13.824	Eukaryotic aspartyl protease family protein
Glyma.11G216300	-5.70698	-4.09399	-1.81886	-0.193856	11.4193	0.207846	11.4869	0.701075	high mobility group A
Glyma.11G216700	-4.90723	-1.81033	-2.70979	0.402904	0.626098	0.016984	0.425823	0.123416
Glyma.11G225800	-3.3521	-2.23077	-0.907219	0.231211	0.46232	0.0427157	0.346977	0.0807323	RING/FYVE/PHD zinc finger superfamily protein
Glyma.11G228600	-1.31208	-0.863205	-0.00899768	0.453535	91.6663	38.7802	62.4117	36.5249	Yippee family putative zinc-binding protein
Glyma.11G230600	1.90982	1.18109	0.693269	-0.0329351	0.350989	1.38671	0.312577	0.815443	CRINKLY4 related 3
Glyma.11G233100	-1.25777	-0.565018	-0.554482	0.152775	5.88975	2.70789	4.92005	3.88686	TRICHOME BIREFRINGENCE-LIKE 33
Glyma.11G234200	1.0961	0.684767	0.459086	0.0609518	9.835	24.3344	9.06102	16.6158
Glyma.11G234600	-1.1697	0.914381	-1.6238	0.468305	2.11226	1.04475	1.36609	2.87228	Transmembrane amino acid transporter family protein
Glyma.11G234800	-7.51856	-6.57379	0	0.892424	1.2629	0	0.566111	0
Glyma.11G238400	2.46469	-0.577172	1.64773	-1.3767	0.804697	5.32494	2.00543	1.61663	slufate transporter 2;1
Glyma.11G239200	2.23152	1.55595	0.00689389	-0.649169	0.333408	1.77902	0.482528	1.66546	related to AP2 4
Glyma.11G241600	3.59398	0.570812	2.76607	-0.246135	0.0154826	0.190681	0.0162422	0.0283129	Myosin heavy chain-related protein
Glyma.11G242300	1.48268	0.918338	0.678611	0.123167	0.661371	1.94785	0.5065	1.13314	helicase domain-containing protein / IBR domain-containing protein / zinc finger protein-related
Glyma.11G242500	4.21246	2.57808	3.20131	1.54105	0.116598	2.24054	0.0269747	0.211045	RING/U-box superfamily protein
Glyma.11G243200	2.86474	0.179968	-0.225022	-2.88877	0.453801	3.8353	3.26856	4.21513
Glyma.11G243300	2.19471	1.01236	0.343051	-0.824522	8.504	41.9428	12.5955	31.2637
Glyma.11G243900	1.54815	1.25974	1.04693	0.763077	2.42204	7.4996	1.39538	4.32297	mitogen-activated protein kinase phosphatase 1
Glyma.11G244000	1.72243	0.914712	1.2549	0.457111	5.99562	21.1078	3.86173	8.61275	Copine (Calcium-dependent phospholipid-binding protein) family
Glyma.11G245700	1.56831	0.539549	1.90377	0.902141	0.504197	1.31648	0.253093	0.297153	beta-ketoacyl reductase 1
Glyma.11G246400	1.40972	-0.133594	2.24525	0.730133	0.77864	2.32735	0.440697	0.520776	response regulator 11
Glyma.11G247600	-1.62814	0.764881	-2.38046	0.0231572	4.95261	1.68369	4.4645	8.51507	glyceraldehyde-3-phosphate dehydrogenase C subunit 1
Glyma.12G001300	-3.0673	-2.704	0.167832	0.538341	2.2485	0.25431	1.29668	0.256042	Zinc finger (C3HC4-type RING finger) family protein
Glyma.12G002000	-1.73052	-0.949519	-1.38205	-0.593452	11.8053	4.06863	16.2522	9.62923	Acyl-CoA N-acyltransferases (NAT) superfamily protein
Glyma.12G004700	-3.97288	-6.5642	2.67409	-0.00425451	0.331493	0.0229951	0.298771	0	glycosyl hydrolase 9B1
Glyma.12G006500	-2.37408	-2.87697	0.570098	0.0762895	0.763077	0.131008	0.617715	0.0874711	RNI-like superfamily protein
Glyma.12G011400	-1.88569	0.624609	-2.48337	0.0418931	0.473465	0.148863	0.446236	0.722779	cytokinin oxidase/dehydrogenase 6
Glyma.12G011600	1.16761	-0.893176	1.61464	-0.431694	7.59149	18.3061	8.79989	5.93453	IQ-domain 11
Glyma.12G013100	-2.49359	-1.61653	-0.642668	0.238848	85.8367	16.1365	65.1785	21.7296	mitochondrion-localized small heat shock protein 23.6
Glyma.12G013200	-1.44313	-1.42835	-0.167685	-0.139655	0.377671	0.151113	0.378568	0.160246	phosphate starvation-induced gene 3
Glyma.12G013400	1.93532	-0.059175	1.27909	-0.703717	34.6017	145.82	49.5368	56.09	root cap 1 (RCP1)
Glyma.12G013900	2.2322	0.689769	0.189111	-1.33142	0.228819	1.05179	0.523909	1.01455
Glyma.12G014700	-2.11753	-0.696623	-0.648487	0.783791	0.984273	0.257411	0.530595	0.39713	growth-regulating factor 5
Glyma.12G019200	-1.3084	-0.876494	0.108924	0.555981	8.54332	3.83079	5.65821	3.37051	Protein of unknown function (DUF1218)
Glyma.12G020400	-1.3386	-0.847723	-0.208454	0.290995	61.7158	24.6385	43.4736	27.1674	ABC-2 type transporter family protein
Glyma.12G020900	1.74807	0.00976523	2.02595	0.30093	0.152301	0.594441	0.116192	0.146185
Glyma.12G021300	2.85227	1.02812	3.07685	1.25248	3.85983	28.3918	1.30929	3.21694	Glycosyl hydrolase superfamily protein
Glyma.12G022700	2.11684	0.577461	1.59347	0.0603289	7.08907	32.4887	5.94548	10.1996	NAC domain containing protein 36
Glyma.12G030100	1.0098	0.63249	0.261446	-0.102482	6.16536	12.9992	5.90208	10.4427	Protein of unknown function (DUF803)
Glyma.12G030600	-1.71911	-0.0765678	-0.82593	0.824083	3.06153	1.02921	1.6691	1.67569	PLC-like phosphodiesterases superfamily protein
Glyma.12G031400	1.68397	1.68185	1.78274	1.79476	0.403336	1.37816	0.0975965	0.398439
Glyma.12G031500	-1.11128	-0.980701	-0.0404942	0.1031	23.1671	11.2561	19.2495	10.9263	Cyclophilin-like peptidyl-prolyl cis-trans isomerase family protein
Glyma.12G034100	-2.00025	-1.551	-0.245346	0.220483	2.59869	0.714966	2.06129	0.771514	SAUR-like auxin-responsive protein family
Glyma.12G041200	4.93851	2.68234	0.39777	-1.82567	0.076455	2.79184	0.263374	1.98847
Glyma.12G043900	1.1073	-0.0428227	0.877132	-0.263291	8.01973	17.7867	8.31629	9.10036	GTP binding protein beta 1
Glyma.12G046800	2.08189	0.317216	1.36202	-0.394518	3.23826	14.5968	3.78839	5.39614
Glyma.12G047900	3.54009	1.27708	2.22249	-0.0290669	0.043755	0.600391	0.0417301	0.122421	extra-large G-protein 1
Glyma.12G048600	-1.16521	-0.838249	0.628958	0.966883	2.74509	1.33985	1.33353	0.833688	AP2/B3-like transcriptional factor family protein
Glyma.12G048800	-3.16461	-1.3981	-1.42729	0.350754	1.16191	0.104117	0.798667	0.323251
Glyma.12G049200	-9.68018	-8.47635	0	1.15236	3.77964	0	1.50656	0	homolog of carrot EP3-3 chitinase
Glyma.12G050000	1.13497	0.720729	0.199562	-0.201539	1.37078	3.24149	1.36137	2.63212
Glyma.12G054700	2.13094	1.56421	-0.164513	-0.74213	21.6477	103.232	30.9809	88.506	lipoxygenase 2
Glyma.12G056900	-7.44848	-2.51497	-4.74463	0.239263	0.844469	0	0.512967	0.0469253	ZIP metal ion transporter family
Glyma.12G059100	-2.53491	0.833348	-2.50109	0.876227	46.8888	9.03093	22.6877	45.1438	NAD(P)-binding Rossmann-fold superfamily protein
Glyma.12G059900	1.41799	-0.405461	1.30702	-0.504998	19.5186	56.3089	24.2137	21.6845	Major facilitator superfamily protein
Glyma.12G060500	-1.19525	-0.697496	-0.37385	0.137014	34.8617	16.6137	29.5226	20.1634	Peptidase S24/S26A/S26B/S26C family protein
Glyma.12G062300	1.37429	0.796214	0.609807	0.0422282	5.39608	14.6976	4.53979	9.21193	TRF-like 2
Glyma.12G062900	1.29313	0.581199	0.411922	-0.292653	7.67933	21.2216	8.50455	15.2052	protein kinase 1B
Glyma.12G063000	-1.35415	-0.934389	-0.388993	0.0440072	39.1626	15.8721	34.8243	19.7483	Tim10/DDP family zinc finger protein
Glyma.12G065100	-2.62434	-2.10418	-0.719022	-0.191413	195.545	31.4198	197.416	48.3702	Histone superfamily protein
Glyma.12G065200	-2.34637	-2.42086	-0.171557	-0.23667	136.295	26.4126	140.732	28.2181	Histone superfamily protein
Glyma.12G065400	-2.58624	-2.02167	-0.742461	-0.171035	193.321	31.0708	184.12	47.839	Histone superfamily protein
Glyma.12G065900	1.02735	0.773789	0.711986	0.46788	2.94433	6.13749	1.87732	3.59707	Domain of unknown function (DUF966)
Glyma.12G066700	-1.43916	-0.968338	-0.545512	-0.0634322	387.958	146.617	371.037	181.631	ribosomal protein L23AB
Glyma.12G067000	-3.11262	-1.22195	-0.885694	1.01113	7.1978	0.830241	3.15314	1.45673	cytochrome P450, family 93, subfamily D, polypeptide 1
Glyma.12G070300	1.62898	0.913371	0.328624	-0.3793	3.28712	10.9657	3.77864	8.12073	C2H2-like zinc finger protein
Glyma.12G074500	-3.12087	-2.8205	0.0941392	0.401745	138.89	15.5287	90.4669	13.5636	Histone superfamily protein
Glyma.12G082300	-1.16335	-0.562668	-0.488733	0.122473	66.4855	31.6897	56.423	41.7965	CDK-subunit 2
Glyma.12G082900	-3.08591	-0.811868	-1.21382	1.0766	0.741637	0.0958043	0.32433	0.191319
Glyma.12G085600	1.6871	0.610084	1.1007	0.0386461	3.30544	10.7653	2.72647	4.95558	nucleobase-ascorbate transporter 12
Glyma.12G085900	1.31583	0.0700964	0.617625	-0.614836	22.3262	61.2337	29.9591	37.7616	phosphoglycerate/bisphosphoglycerate mutase family protein
Glyma.12G086100	-2.36651	-0.857737	-1.54421	-0.0227608	4.12271	0.861827	3.89526	2.45931	Stress responsive A/B Barrel Domain
Glyma.12G089900	-1.60471	-0.491352	0.00215947	1.12637	9.60147	3.37686	4.02807	3.14143	Rho GTPase activating protein with PAK-box/P21-Rho-binding domain
Glyma.12G091400	-6.44412	-3.94596	0	2.44204	0.328875	0	0.0484957	0
Glyma.12G092500	-2.60592	-2.1844	0.749013	1.18671	1.52968	0.265068	0.655346	0.143547
Glyma.12G096000	-1.00153	-0.873172	-0.307234	-0.169743	60.6235	34.7934	62.3059	42.8661	Plant-specific transcription factor YABBY family protein
Glyma.12G096700	-2.5544	-2.51386	0.369353	0.416719	1.261	0.203398	0.819694	0.166374
Glyma.12G100400	-2.64494	1.89169	-3.39458	1.16226	1.13867	0.18947	0.437736	1.8015
Glyma.12G101400	1.17073	0.722976	0.629048	0.19258	7.4725	17.2483	5.61765	12.0581	Zinc finger C-x8-C-x5-C-x3-H type family protein
Glyma.12G108600	-3.16646	-4.40882	1.35722	0.0951374	0.260924	0.0224824	0.242156	0.00994153
Glyma.12G110400	1.97107	-2.36643	3.36301	-0.971272	0.157219	0.704812	0.284742	0.072163	Integrase-type DNA-binding superfamily protein
Glyma.12G111600	-3.48021	-5.57005	3.55665	1.37954	0.139498	0.016998	0.0588141	0	6-phosphogluconate dehydrogenase family protein
Glyma.12G116100	1.52257	0.664906	0.885154	0.0375183	2.55673	7.52574	2.13251	3.79669	RING/U-box superfamily protein
Glyma.12G116400	-3.32675	-3.04598	0.373673	0.663699	2.36965	0.254386	1.34474	0.169906	ATP binding;protein kinases;protein serine/threonine kinases
Glyma.12G120400	1.94663	0.938066	0.0196456	-0.975898	4.28851	18.1264	7.65048	16.8054	RAB GTPase homolog A1F
Glyma.12G120800	1.73279	0.439596	1.36956	0.0874426	2.86817	10.1857	2.33536	3.79344	protein kinase C substrate, heavy chain-related
Glyma.12G121600	-3.41845	-1.52962	-1.77225	0.124932	1.84163	0.162902	1.46408	0.525161
Glyma.12G122100	1.093	0.958383	-0.0377655	-0.161903	3.38862	7.43038	3.25888	6.7883	global transcription factor group E4
Glyma.12G130000	2.62859	0.976482	0.907996	-0.731399	23.292	168.043	35.5953	83.6084	DNAJ heat shock N-terminal domain-containing protein
Glyma.12G131600	-1.09353	-0.6148	-0.378151	0.11224	56.3481	27.6447	47.2105	33.3894	Ribosomal L5P family protein
Glyma.12G131700	-1.07158	-0.674701	-0.422547	-0.0144572	68.4272	35.6779	64.8797	45.403	Ribosomal L5P family protein
Glyma.12G135200	-1.29275	0.219904	-0.850627	0.679698	93.0085	41.7743	54.7268	70.3839	Transport protein particle (TRAPP) component
Glyma.12G138800	2.96846	1.68989	0.215291	-1.04819	2.17357	26.4313	4.41197	28.2261	terpene synthase 21
Glyma.12G140300	3.4618	2.78591	1.55009	0.857607	0.0769141	0.617216	0.022133	0.201045	receptor kinase 3
Glyma.12G140600	-2.29771	-6.34784	3.77971	-0.273554	0.536085	0.123205	0.625447	0.00679807	terpene synthase 21
Glyma.12G142800	-3.10463	-6.53639	3.86094	0.331727	0.183423	0.020444	0.126915	0	S-locus lectin protein kinase family protein
Glyma.12G143900	2.1181	1.33511	-0.0338413	-0.802858	1.32708	6.67494	2.15679	6.21148	S-locus lectin protein kinase family protein
Glyma.12G144400	1.97535	-0.259754	2.13821	-0.0757131	0.65581	2.85556	0.627252	0.642763	S-locus lectin protein kinase family protein
Glyma.12G145400	2.79563	-0.0568728	3.88007	1.04489	0.158002	1.17142	0.0660587	0.0792203	receptor kinase 1
Glyma.12G151100	1.24351	0.943795	0.342797	0.0527522	1.29224	3.19917	1.07616	2.34838	SWAP (Suppressor-of-White-APricot)/surp RNA-binding domain-containing protein
Glyma.12G152100	-5.49189	-4.70295	-0.338624	0.458194	1.20072	0.0193364	0.71391	0.0294695	Dynamin related protein 5A
Glyma.12G152500	1.11262	-0.594959	1.60579	-0.0909626	4.31419	10.0129	4.01771	3.22807	purine permease 5
Glyma.12G160500	1.13281	0.672376	0.408243	-0.0430197	5.31507	11.9733	4.84118	8.63987	Protein kinase superfamily protein
Glyma.12G164800	1.36024	0.711617	0.301059	-0.332865	1.77693	4.96675	1.98476	3.73271	Protein of unknown function (DUF707)
Glyma.12G178000	-3.16091	-1.56874	-1.42207	0.18745	0.293904	0.0249762	0.242628	0.0778523	xyloglucan endotransglucosylase/hydrolase 32
Glyma.12G179100	-3.43934	-3.80366	-0.0295669	-0.380616	24.3232	2.19059	27.5315	2.08263	Histone superfamily protein
Glyma.12G179300	1.18035	0.842208	0.324375	-0.00330606	3.07317	7.27315	2.6812	5.45232	Ring/U-Box superfamily protein
Glyma.12G179800	-1.11698	-0.0758145	-0.82916	0.218244	2.28874	1.09717	1.71716	1.78509	Eukaryotic aspartyl protease family protein
Glyma.12G184500	-1.95224	-2.1197	0.814083	0.664884	0.33258	0.0924187	0.189576	0.0492571	bZIP transcription factor family protein
Glyma.12G184900	-1.19783	-0.373029	-0.728581	0.108734	198.286	90.1137	166.798	141.519	Ribosomal protein L1p/L10e family
Glyma.12G185700	-1.64882	-0.85435	-0.337846	0.467554	3.40954	1.16668	2.3229	1.44618	nitrilase-like protein 1
Glyma.12G187100	-4.50623	-4.9124	1.46707	1.06284	2.46933	0.049152	1.04107	0.0312002
Glyma.12G189000	-9.58848	-5.58639	-3.14027	0.906598	1.9365	0	0.879761	0.0063146	plant U-box 23
Glyma.12G191400	1.45659	-0.204094	1.07949	-0.572487	36.0056	104.51	45.9325	46.9684	hydroperoxide lyase 1
Glyma.12G192100	1.63563	0.29736	0.791833	-0.531519	4.42519	14.7882	5.63863	8.13536	cellulose synthase-like B4
Glyma.12G192500	-3.70037	-2.98267	-0.0775405	0.653897	3.2504	0.239124	1.73591	0.221602	mitogen-activated protein kinase kinase kinase 17
Glyma.12G192600	-2.14386	-1.26698	-0.445305	0.438737	21.1459	4.76401	13.5963	6.26483	B-cell receptor-associated 31-like
Glyma.12G193000	1.78194	0.85089	0.515404	-0.403027	17.5395	65.5694	20.5459	43.179	arogenate dehydratase 1
Glyma.12G193800	1.03221	0.522935	0.225438	-0.276225	14.3323	29.8919	14.4536	23.8809	aconitase 3
Glyma.12G194800	-1.0879	-0.599144	-0.240182	0.260884	16.699	8.34225	12.7954	9.26002	syntaxin of plants 131
Glyma.12G197300	-5.7371	-7.30779	1.89713	0.241138	0.437738	0.00603563	0.321296	0	GRAS family transcription factor
Glyma.12G198000	3.10676	-0.438437	4.19825	0.669126	0.343215	2.46988	0.24342	0.152065	S-locus lectin protein kinase family protein
Glyma.12G199800	4.17908	2.13683	2.535	0.481307	0.0584352	1.128	0.0346265	0.179976	HXXXD-type acyl-transferase family protein
Glyma.12G200000	3.19208	-3.39145	7.93707	1.30674	0.237289	2.2995	0.0802741	0.0067936	HXXXD-type acyl-transferase family protein
Glyma.12G201800	-3.60624	-0.607627	-2.65806	0.34513	10.0115	0.878757	7.33264	5.19917
Glyma.12G203900	1.31981	1.1775	-0.171402	-0.302076	1.89056	5.15701	2.05404	5.61007	RING membrane-anchor 1
Glyma.12G206000	-2.27784	-2.3518	0.232304	0.16289	1.86644	0.384655	1.44843	0.293004	Reticulon family protein
Glyma.12G208500	-1.0094	-0.623768	-0.0578505	0.338036	15.2334	7.95227	10.9978	7.90698	plasmodesmata callose-binding protein 5
Glyma.12G208700	-4.14728	-4.48464	1.34099	0.990855	0.486694	0.0168482	0.282608	0
Glyma.12G214000	8.07535	2.51181	2.13062	-3.29703	0	0.949337	0.0286332	0.209595	gibberellin 2-oxidase 8
Glyma.12G214100	1.87685	0.355138	1.26722	-0.249851	2.33596	9.02147	2.43296	3.48367	Late embryogenesis abundant (LEA) hydroxyproline-rich glycoprotein family
Glyma.12G215500	-1.44813	-0.501152	-1.32914	-0.37633	106.262	39.2902	122.08	91.2878	histone H2A 10
Glyma.12G218500	2.52356	2.05049	1.16542	0.700324	0.0417722	0.242899	0.0211559	0.0973646	LRR and NB-ARC domains-containing disease resistance protein
Glyma.12G219700	-1.69674	-2.3231	0.613855	-0.00265723	2.48997	0.772961	2.16227	0.453757	Protein of unknown function (DUF761)
Glyma.12G224100	3.40413	4.65201	2.56978	3.77348	0.0371319	0.415088	0	0.0693087
Glyma.12G225200	1.27867	0.941866	0.458181	0.1264	1.60746	3.97984	1.25967	2.6707	VQ motif-containing protein
Glyma.12G226500	-5.18745	-2.48417	-2.17644	0.542041	0.300116	0.00601943	0.162083	0.0314204	NAC (No Apical Meristem) domain transcriptional regulator superfamily protein
Glyma.12G227200	1.31775	-0.23669	0.873463	-0.67299	21.4414	56.7895	29.277	28.7633
Glyma.12G228000	-4.08155	-4.27694	1.31616	1.11357	0.223368	0.255096	0.188448	0.0578371	sodium/calcium exchanger family protein / calcium-binding EF hand family protein
Glyma.12G229000	1.77632	0.520266	1.90428	0.650042	0.54184	1.99299	0.306346	0.490331	cytochrome BC1 synthesis
Glyma.12G229600	2.47574	1.65638	-0.168633	-0.964955	0.187596	1.07241	0.291968	1.12687	GRAM domain family protein
Glyma.12G230300	-1.08345	-0.173933	-0.731293	0.195258	16.4934	8.45516	12.9235	13.1571
Glyma.12G233500	-2.64513	-1.19954	-0.968501	0.486432	8.44657	1.30989	5.31676	2.43317	TRICHOME BIREFRINGENCE-LIKE 42
Glyma.12G233800	1.36534	0.481556	0.644788	-0.229355	5.40704	14.3681	5.50181	8.63943	Protein of unknown function DUF92, transmembrane
Glyma.12G233900	1.36445	0.672429	0.484027	-0.196692	7.86835	22.09	8.18412	14.9681	light-regulated zinc finger protein 1
Glyma.12G236500	1.16205	0.213504	0.621082	-0.317906	3.82266	9.00345	4.17113	5.59559	NB-ARC domain-containing disease resistance protein
Glyma.12G239300	1.23545	-0.457161	1.44999	-0.221972	0.297351	0.789588	0.306167	0.270745	Pentatricopeptide repeat (PPR) superfamily protein
Glyma.12G241000	-1.07812	-0.552268	0.12481	0.667981	10.0391	5.10544	5.97792	4.25966	GroES-like zinc-binding alcohol dehydrogenase family protein
Glyma.12G241100	-1.13667	-0.855558	-0.313836	-0.0240487	31.1933	15.2746	28.7463	17.7284	GroES-like zinc-binding alcohol dehydrogenase family protein
Glyma.13G002200	1.44328	0.599193	0.382265	-0.448549	11.6436	33.9066	13.8576	24.7228	ERD (early-responsive to dehydration stress) family protein
Glyma.13G006700	3.47643	1.46075	3.75966	1.74494	0.209295	2.39156	0.044089	0.173596	nudix hydrolase homolog 2
Glyma.13G021200	-1.17546	0.342604	-1.25755	0.270378	296.567	139.12	231.303	310.38
Glyma.13G021600	-1.2591	0.175135	-1.20227	0.244101	426.849	177.321	318.219	424.104
Glyma.13G029200	3.74516	1.09264	3.27183	0.624414	4.10095	55.304	2.11146	5.46604	serine carboxypeptidase-like 40
Glyma.13G035100	1.93277	1.21812	-0.593364	-1.30139	0.9462	3.99655	2.04866	5.63846	Calcium-binding EF-hand family protein
Glyma.13G035500	1.01902	0.584086	0.205497	-0.216945	5.30216	11.7786	5.77199	9.65298	Tetratricopeptide repeat (TPR)-like superfamily protein
Glyma.13G035800	1.82552	-1.1077	3.27348	0.343135	0.693616	2.51742	0.476113	0.246598	wall associated kinase 3
Glyma.13G036100	1.17162	-0.00846756	0.797987	-0.370323	1.81848	4.43041	2.12791	2.36117
Glyma.13G037400	-1.80404	-1.40161	0.215703	0.62337	1.35761	0.394931	0.6951	0.336178	Major facilitator superfamily protein
Glyma.13G040100	-8.4626	-8.1373	0	0.273681	0.906534	0	0.640401	0	basic helix-loop-helix (bHLH) DNA-binding superfamily protein
Glyma.13G040700	-3.73169	-3.22453	0.709377	1.21936	2.06578	0.125188	0.775567	0.0945137
Glyma.13G044500	-8.37068	-7.42378	0	0.893901	1.20199	0.00331922	0.571027	0	GDSL-like Lipase/Acylhydrolase superfamily protein
Glyma.13G045000	1.6958	0.693903	0.803482	-0.184717	11.3179	36.9238	11.2255	20.2715	plastidic GLC translocator
Glyma.13G045400	1.26979	-1.01141	2.00725	-0.258133	2.63811	6.69899	2.70374	1.67999	phosphoglycerate kinase 1
Glyma.13G047800	-4.87835	-6.48741	1.88973	0.191347	0.24579	0.00567867	0.16799	0	gamete-expressed 3
Glyma.13G053700	3.2184	0.268344	2.51102	-0.412204	0.198634	2.21862	0.396852	0.631681	Malectin/receptor-like protein kinase family protein
Glyma.13G054500	1.24763	0.203191	0.752042	-0.278737	0.653813	1.60014	0.663109	0.881573	ARM repeat superfamily protein
Glyma.13G057500	-1.90351	-0.626989	-0.910356	0.380584	285.768	82.9987	208.18	147.082	Ribosomal protein S19e family protein
Glyma.13G060900	2.43178	1.50911	0.304073	-0.606192	0.577855	3.38418	0.752118	2.62842	pectin methylesterase 31
Glyma.13G061800	-6.64832	-5.52122	0	1.07095	0.468547	0	0.192814	0	Protein of unknown function (DUF1997)
Glyma.13G062700	-1.30276	-0.924221	-0.571853	-0.181238	29.8335	13.4305	30.9669	18.7495	starch synthase 2
Glyma.13G062800	-3.30744	-1.25128	-1.661	0.406846	2.94817	0.279214	1.53309	0.372491	structural maintenance of chromosome 3
Glyma.13G065200	2.92661	0.418244	2.35508	-0.162557	1.7172	13.1392	1.51919	2.31582
Glyma.13G065300	2.48727	0.960352	1.09418	-0.432542	6.48192	36.9461	7.46858	16.233
Glyma.13G066100	1.85046	1.07951	1.71538	0.94436	0.731278	2.64251	0.312441	0.762935	AAA-ATPase 1
Glyma.13G068900	1.28784	1.14705	0.0919424	-0.0355117	1.72935	4.61906	1.59841	4.10862
Glyma.13G069800	1.68032	0.285703	1.51525	0.127269	9.42974	32.3205	7.47485	11.7249	senescence-associated gene 101
Glyma.13G070300	-1.23093	-1.14011	-0.159375	-0.0523658	1.80243	0.84413	1.67631	0.85315	Cellulose-synthase-like C4
Glyma.13G074500	-1.07683	-0.658139	-0.107644	0.323222	9.44036	4.76516	6.89031	4.90945	Peroxisomal membrane 22 kDa (Mpv17/PMP22) family protein
Glyma.13G079900	-1.98018	0.153106	-2.44002	-0.301649	19.491	5.1924	20.622	25.5349	long chain acyl-CoA synthetase 9
Glyma.13G084600	-1.17634	-0.934155	0.0514889	0.304047	7.65583	3.57874	5.60042	3.23877	Galactosyltransferase family protein
Glyma.13G085800	3.20386	1.69598	1.3888	-0.122786	0.841205	8.25217	0.785805	2.91091
Glyma.13G085900	1.27199	0.599801	1.29401	0.62801	4.45992	11.0862	2.54712	4.27063
Glyma.13G087500	1.69377	1.34433	0.652601	0.305909	1.3426	4.51152	0.973539	2.64379
Glyma.13G088000	-3.5082	-2.49111	-0.405818	0.621595	2.60195	0.190522	1.43184	0.264055	Glycosyl hydrolase family protein
Glyma.13G091200	-2.13139	-0.460026	-1.8931	-0.213728	221.553	53.1337	225.611	179.663	Fatty acid hydroxylase superfamily
Glyma.13G093300	2.17155	-0.675792	3.09391	0.252048	0.497293	2.24574	0.358486	0.237641	glutamate receptor 2.5
Glyma.13G095500	-3.54027	-1.71287	-1.26153	0.58601	0.214687	0.0188677	0.137221	0.0460422	zinc finger protein 2
Glyma.13G095600	1.53255	-0.400631	1.47904	-0.443299	3.55096	10.8986	4.18257	3.71219	4-coumarate:CoA ligase 2
Glyma.13G097300	-1.13566	-0.793453	-0.272505	0.0814179	9.5464	4.69305	8.46642	5.42816	Protein kinase superfamily protein
Glyma.13G097900	-1.52643	-0.561989	-1.50443	-0.533416	2.35696	0.865179	3.07004	2.42052	H(+)-ATPase 2
Glyma.13G100000	-1.68098	0.967644	-2.73545	-0.0756667	1.37516	0.438216	1.29779	2.85069	OSBP(oxysterol binding protein)-related protein 4B
Glyma.13G101100	1.30448	-0.39129	1.97808	0.296973	1.24418	3.29039	0.915324	0.776902	basic helix-loop-helix (bHLH) DNA-binding superfamily protein
Glyma.13G102000	1.70006	0.160644	1.23718	-0.293107	2.48195	8.82239	2.74106	3.49789	WRKY DNA-binding protein 11
Glyma.13G104900	-5.0433	-2.94631	-1.89512	0.215785	0.647811	0	0.556446	0.0687628
Glyma.13G107500	-1.65601	-0.479326	-1.21517	-0.0261965	8.2909	3.00686	7.48631	6.66351
Glyma.13G108200	-2.22985	-0.962732	-1.04931	0.221938	1.23988	0.282902	0.961686	0.549228	BREVIS RADIX-like 4
Glyma.13G109300	-1.19126	-0.53681	-0.195056	0.473232	65.4096	30.3158	44.0938	33.2518	TATA-binding related factor (TRF) of subunit 20 of Mediator complex
Glyma.13G109800	2.02534	1.38048	0.850983	0.216702	0.137277	0.613416	0.111488	0.322707	oxophytodienoate-reductase 3
Glyma.13G111700	1.0495	0.885646	0.0225879	-0.134367	3.18052	6.98118	3.05374	6.45445
Glyma.13G113100	4.58783	3.68661	4.04163	3.09832	0.0269158	0.614761	0	0.0120197	flavin-dependent monooxygenase 1
Glyma.13G116100	-1.88865	-0.868801	-1.06937	-0.0351995	16.1997	4.72165	15.4748	9.62212	jasmonate-zim-domain protein 12
Glyma.13G117600	1.97641	1.16629	1.3676	0.575219	0.614247	2.60171	0.380719	0.951206	WRKY family transcription factor
Glyma.13G119100	1.04438	-0.0767001	0.863662	-0.244644	10.8982	23.4817	11.3845	12.2857	HAD-superfamily hydrolase, subfamily IG, 5\'-nucleotidase
Glyma.13G120300	-1.41547	-0.880636	-0.326064	0.220877	21.3006	8.25314	16.4613	10.0126	IND1(iron-sulfur protein required for NADH dehydrogenase)-like
Glyma.13G120500	1.63701	0.471431	0.758911	-0.400494	0.620569	2.04667	0.69812	1.13354	cytochrome P450, family 94, subfamily B, polypeptide 1
Glyma.13G124700	-1.00811	0.0825187	-1.10869	-0.00671825	26.7084	14.1248	23.5701	26.1624	P-loop containing nucleoside triphosphate hydrolases superfamily protein
Glyma.13G126200	3.0126	1.64068	1.04684	-0.317121	0.907509	8.08324	0.945962	3.77146	phosphate starvation response 1
Glyma.13G127100	-2.72171	-4.00607	1.86444	0.589087	0.298163	0.0557667	0.181983	0.0142267	Leucine-rich repeat transmembrane protein kinase family protein
Glyma.13G128600	-1.18234	-0.0407601	-0.731399	0.425976	14.8233	6.41847	9.88279	10.0167	dolichol phosphate-mannose biosynthesis regulatory protein-related
Glyma.13G128800	-3.71881	-3.14217	-0.849594	-0.256685	0.374843	0.0216413	0.379663	0.0442085	Flavin-binding monooxygenase family protein
Glyma.13G130100	1.42624	0.874173	0.536261	-0.00607818	4.04326	11.3356	3.4031	7.40441	phytochrome interacting factor 3-like 5
Glyma.13G130600	-8.39545	-4.45713	-2.7296	1.22586	14.9157	0.0342097	5.68679	0.265333
Glyma.13G132100	-1.65212	-1.14768	-0.765787	-0.256212	192.723	61.2445	202.737	96.8904	Histone superfamily protein
Glyma.13G133100	3.35778	2.65071	0.951283	0.264038	0.0574023	0.682785	0.0422272	0.334769	C2H2-type zinc finger family protein
Glyma.13G134500	1.14109	0.497912	0.53775	-0.0926329	1.77705	4.07589	1.61858	2.60635	phosphatidic acid phosphohydrolase 2
Glyma.13G137100	-1.09184	-0.509055	-0.613285	-0.0208573	213.832	104.294	195.049	149.676	Ribosomal protein S12/S23 family protein
Glyma.13G138400	-2.18976	-0.260439	-2.90032	-0.960387	2.76406	0.633415	4.58872	4.15478	ataurora3
Glyma.13G140600	1.18362	0.651503	0.51505	-0.00442776	2.64007	6.38045	2.34051	4.24046	auxin response factor 16
Glyma.13G142800	-3.52637	0.0242433	-2.3418	1.23927	0.956373	0.0772347	0.323393	0.569166	SAUR-like auxin-responsive protein family
Glyma.13G145200	1.24929	0.563764	0.290759	-0.3839	279.475	689.661	316.99	517.233	RNA-binding (RRM/RBD/RNP motifs) family protein
Glyma.13G147000	-3.14594	-3.01722	-0.462758	-0.323788	57.2351	6.2732	61.9013	8.19723	Histone superfamily protein
Glyma.13G151600	-1.52709	-0.77488	-0.547187	0.219163	222.573	81.5128	173.556	96.5674	Ribosomal protein L24e family protein
Glyma.13G152200	-2.10316	-2.0101	0.531066	0.633021	1.1347	0.263156	0.622326	0.157327	expansin A13
Glyma.13G152500	-1.01572	-0.921158	-0.284938	-0.183653	24.5104	12.4577	24.5343	14.4722	UDP-glucose pyrophosphorylase 2
Glyma.13G152800	2.09351	-0.685365	3.52961	0.752851	0.69505	2.9859	0.333387	0.254146
Glyma.13G152900	2.22521	0.0395847	2.35767	0.171519	1.98236	9.24789	1.44923	1.67862	acyl activating enzyme 12
Glyma.13G156300	-2.4011	-1.77373	-0.535782	0.0968776	2.0741	0.429257	1.71061	0.549275	DROUGHT SENSITIVE 1
Glyma.13G156500	1.87446	-0.161831	2.80782	0.786988	0.885901	3.268	0.419532	0.449889	dicer-like 4
Glyma.13G157300	1.66569	0.993202	0.580295	-0.0811298	24.0766	81.8409	22.9187	51.835	KNOTTED1-like homeobox gene 3
Glyma.13G157500	3.01444	1.04412	1.17854	-0.781321	0.522087	4.01197	0.724037	1.60456
Glyma.13G158500	1.82523	1.14839	0.556184	-0.11284	0.623722	2.31897	0.58918	1.50256	epsin N-terminal homology (ENTH) domain-containing protein / clathrin assembly protein-related
Glyma.13G158900	1.42904	1.4177	-0.231455	-0.231072	0.754224	2.12571	0.749384	2.34014	beta-1,4-N-acetylglucosaminyltransferase family protein
Glyma.13G161700	1.32876	0.670729	0.574686	-0.0735593	9.01129	23.7764	8.18322	15.1167	calmodulin-binding receptor-like cytoplasmic kinase 3
Glyma.13G161900	-1.47006	-0.913561	0.190256	0.757318	108.309	43.7523	59.584	37.4135	purple acid phosphatase 26
Glyma.13G163000	-1.58306	-0.995472	-0.024457	0.570297	1.91161	0.676387	1.17883	0.615426	glucuronidase 3
Glyma.13G163700	1.66957	1.27029	-0.339685	-0.733308	44.4291	152.942	64.1392	180.356	ATP binding cassette protein 1
Glyma.13G164600	3.14247	-1.4739	4.0976	-0.524342	0.104648	0.902229	0.107877	0.0496786	serine-rich protein-related
Glyma.13G165300	1.64938	0.105102	1.7391	0.211061	9.57539	33.851	7.5933	10.8291	DNA-binding protein phosphatase 1
Glyma.13G165800	2.84001	1.15409	1.49891	-0.172684	6.10272	47.6051	6.07053	15.8685	Tetratricopeptide repeat (TPR)-like superfamily protein
Glyma.13G166700	-2.66402	-6.54487	5.0408	1.06367	0.68183	0.108396	0.293919	0	Integrase-type DNA-binding superfamily protein
Glyma.13G166900	2.92638	0.384424	2.75774	0.221112	0.584403	4.62695	0.420546	0.633459	receptor-like protein kinase 1
Glyma.13G168300	3.36904	0.0238119	1.26503	-2.06028	0.0575949	0.638827	0.207793	0.253643	Dynein light chain type 1 family protein
Glyma.13G169100	-1.00402	-0.00977203	-1.13837	-0.130921	10.4326	5.56844	10.4712	11.5518	Pre-rRNA-processing protein TSR2, conserved region
Glyma.13G174300	1.48228	1.21901	-0.0523812	-0.303119	1.55974	4.92768	1.70146	4.87477	cellulose synthase like G2
Glyma.13G175500	-1.4556	-0.461431	-1.02527	-0.0197691	3.14439	1.20996	2.9627	2.3642	Nucleic acid-binding, OB-fold-like protein
Glyma.13G176300	-1.56186	-1.67154	-0.274963	-0.385303	32.0301	11.5529	37.9934	12.4827	HSP20-like chaperones superfamily protein
Glyma.13G176500	-3.46369	-1.90101	-1.48185	0.0855691	1.67875	0.153118	1.40911	0.392771	HSP20-like chaperones superfamily protein
Glyma.13G176600	1.81505	0.986755	1.50232	0.680651	0.32628	1.19338	0.174645	0.399682	MAC/Perforin domain-containing protein
Glyma.13G183200	4.50314	1.25829	0.918004	-2.30128	1.0075	27.9917	4.6925	14.0609
Glyma.13G192600	1.54548	1.00923	0.573057	0.0506362	0.850256	2.5629	0.710869	1.62642	nuclear RNA polymerase A2
Glyma.13G200100	-2.91011	-4.23267	1.6934	0.355551	0.303155	0.0369124	0.206702	0.00833947	annexin 3
Glyma.13G205000	-1.81082	-0.642078	-0.581452	0.60288	124.566	41.7136	77.8147	53.6635	Protein of unknown function, DUF584
Glyma.13G206900	-2.7265	-2.05029	-0.728175	-0.0352668	0.489695	0.098147	0.523546	0.0751316	peroxiredoxin IIF
Glyma.13G209100	3.4896	0.686142	0.82998	-1.95623	0.111842	1.40974	0.407943	0.69478	isopentenyltransferase 5
Glyma.13G210400	1.05662	0.728002	-0.0557723	-0.375001	4.3933	10.3571	5.14826	9.84426	P-loop containing nucleoside triphosphate hydrolases superfamily protein
Glyma.13G213200	1.66884	-0.422937	1.44604	-0.630152	2.4155	9.12373	3.64888	3.41351	Major facilitator superfamily protein
Glyma.13G215000	-2.16862	0.985074	-3.22632	-0.0670285	14.6622	3.54254	13.6324	29.7639	beta-amylase 3
Glyma.13G217100	-1.58928	-1.0966	-0.430047	0.07486	444.113	158.346	391.124	200.174	Ribosomal protein L18ae/LX family protein
Glyma.13G220500	1.00455	0.374371	0.4685	-0.148901	3.35794	7.33806	3.38408	5.05502	BCL-2-associated athanogene 2
Glyma.13G220800	1.14356	0.723991	-0.0700689	-0.481563	0.871554	2.0322	1.03369	1.97215	Tetratricopeptide repeat (TPR)-like superfamily protein
Glyma.13G222100	-2.86012	-0.47124	-2.69011	-0.295987	4.03738	0.578479	4.36092	3.49023	senescence-related gene 1
Glyma.13G223400	1.70248	1.08841	1.1503	0.551005	0.387487	1.35074	0.259993	0.572517	Integrin-linked protein kinase family
Glyma.13G223700	-3.5409	-2.69129	-0.480113	0.390358	0.924794	0.0964564	0.66968	0.127449	Protein of unknown function (DUF1264)
Glyma.13G224000	1.63573	-0.780573	2.81982	0.403981	4.78708	15.2264	2.98719	2.16558	heat shock protein 70B
Glyma.13G225200	-1.5749	-1.20989	-0.926592	-0.550576	1.5411	0.511624	2.02582	0.949847
Glyma.13G233400	3.14084	0.809914	2.44733	0.105134	0.233044	2.28472	0.179752	0.395056	glutamate receptor 2.7
Glyma.13G233700	-2.75557	-6.38209	4.48677	0.772083	0.203234	0.0596864	0.181128	0	GDSL-like Lipase/Acylhydrolase superfamily protein
Glyma.13G238800	1.17957	0.212806	0.551513	-0.40494	2.84883	6.88594	3.01942	5.09856	Protein of unknown function (DUF616)
Glyma.13G241100	-1.06755	-0.883577	0.00471216	0.197275	7.90855	4.05296	6.03309	3.75049	sensitive to freezing 6
Glyma.13G241500	-1.29833	-0.686189	-0.408669	0.215197	122.127	54.2091	98.8028	67.0103	Alpha-helical ferredoxin
Glyma.13G242100	-3.83742	-1.24556	-2.15247	0.459691	0.430485	0.018987	0.280595	0.130128	Aluminium induced protein with YGL and LRDR motifs
Glyma.13G243100	-1.25236	-0.637018	-0.820909	-0.195423	66.9518	30.1865	84.0693	55.8744	Translation protein SH3-like family protein
Glyma.13G243900	-4.82162	-3.79272	-0.490155	0.545141	0.529207	0.0147894	0.315324	0.0228249	Galactose oxidase/kelch repeat superfamily protein
Glyma.13G244800	-2.58084	-0.253992	-1.72847	0.608273	130.873	24.3703	81.2748	76.1844	glycine-rich protein
Glyma.13G245300	-1.30868	-0.981313	-0.0143326	0.323464	75.4106	32.648	69.2194	38.2118	Translation protein SH3-like family protein
Glyma.13G247600	-3.96148	-4.81311	1.34701	0.481322	0.410921	0.0170038	0.255456	0.00779123	Cyclin D6;1
Glyma.13G248500	1.9651	-0.224422	2.67515	0.482419	0.110465	0.462608	0.0707371	0.0558095	S-locus lectin protein kinase family protein
Glyma.13G248700	2.70392	-0.378738	4.13229	1.0506	0.022956	0.211419	0.00987433	0.00845037	S-locus lectin protein kinase family protein
Glyma.13G249700	2.48929	2.02724	0.84082	0.399027	0.298391	1.98648	0.180268	1.10402	Quinone reductase family protein
Glyma.13G250800	-3.62591	-4.30378	1.34099	0.661835	0.213583	0.0165804	0.128426	0.0053487	zinc finger protein-related
Glyma.13G250900	-1.63885	-0.516506	-0.97439	0.15525	33.2877	11.7412	27.7945	21.0244	Ribonuclease E inhibitor RraA/Dimethylmenaquinone methyltransferase
Glyma.13G262200	1.08655	0.339456	-0.226581	-0.96513	24.2017	57.0951	41.9048	62.4732	solanesyl diphosphate synthase 1
Glyma.13G263200	-1.1053	-0.636088	-0.213479	0.263394	22.2159	10.6501	16.6843	11.6431	O-methyltransferase family protein
Glyma.13G263800	2.70298	0.897515	1.11646	-0.673134	0.66656	4.91924	1.00583	2.15968	senescence-related gene 1
Glyma.13G264700	2.07273	1.13552	1.14761	0.227548	0.127952	0.852399	0.128542	0.334832
Glyma.13G265700	2.03288	0.52057	2.41651	0.913634	2.41973	10.1975	1.10197	1.87906	Leucine-rich repeat transmembrane protein kinase
Glyma.13G266100	1.37705	-0.451805	1.94255	0.12427	1.32964	3.71731	1.06361	0.897716	Leucine-rich repeat transmembrane protein kinase
Glyma.13G267100	1.59861	0.249913	2.08045	0.741986	6.89428	22.0693	3.60667	4.92551
Glyma.13G268100	3.06542	0.614173	3.27555	0.824984	0.319157	2.86554	0.170365	0.29351	Leucine-rich repeat protein kinase family protein
Glyma.13G268200	2.13779	0.52784	0.760915	-0.8389	0.318403	1.45108	0.510948	0.816291
Glyma.13G270000	1.15098	0.614683	0.426667	-0.101153	2.43612	5.51086	2.26056	3.92117	GRAM domain family protein
Glyma.13G276900	-1.79679	-0.747325	-1.08691	-0.0306767	0.877885	0.271741	0.760665	0.536934	Protein of unknown function (DUF616)
Glyma.13G277500	3.05798	0.157833	2.62609	-0.269967	0.12181	1.02432	0.11615	0.1597	Protein of unknown function (DUF2921)
Glyma.13G278300	-3.13588	-1.39346	-0.846723	0.90809	0.884289	0.0915394	0.377583	0.169162	Plasma-membrane choline transporter family protein
Glyma.13G280500	-3.07911	-1.7991	-1.46518	-0.188332	0.336249	0.0478813	0.333806	0.102067	purple acid phosphatase 10
Glyma.13G285500	-1.11176	-0.663223	-0.0272219	0.438336	3.23291	1.5761	2.23465	1.5936	Protein kinase superfamily protein
Glyma.13G286000	-1.54768	-1.05841	-0.525819	-0.0298977	103.432	35.0639	92.924	46.7601	histone H2A 10
Glyma.13G288000	-6.8174	-5.23761	0	1.53615	0.331198	0	0.126025	0	gibberellin 2-oxidase 8
Glyma.13G288600	-3.71228	-3.2297	0.0508631	0.539615	0.175539	0.0131931	0.123758	0.0124603	PDI-like 5-4
Glyma.13G289900	-1.56613	-1.39765	0.322375	0.497143	4.27642	1.51839	2.7278	1.26189	Protein kinase superfamily protein
Glyma.13G291400	-2.08759	-0.805872	-0.770332	0.524706	0.494131	0.122534	0.31902	0.200931	basic helix-loop-helix (bHLH) DNA-binding superfamily protein
Glyma.13G291600	1.61707	0.804473	0.728091	-0.0769359	1.48603	4.6697	1.35352	2.89325
Glyma.13G292500	1.26002	-0.748497	2.11883	0.120927	2.67483	6.57163	2.14367	1.4825	TCP family transcription factor 4
Glyma.13G292600	-2.14666	-1.14551	0.208318	1.21397	1.29815	0.310891	0.465565	0.229197	RING/U-box superfamily protein
Glyma.13G293700	-1.94592	-0.658582	-1.28889	0.0028113	6.56409	1.76512	5.92812	4.04957	Thioredoxin superfamily protein
Glyma.13G294100	1.17506	0.912577	0.273949	0.0221159	3.77554	9.15332	3.24448	7.18607	HAESA-like 1
Glyma.13G300200	-1.39809	-0.752513	-0.387921	0.271242	113.05	46.6702	88.2828	58.1625	Nucleic acid-binding, OB-fold-like protein
Glyma.13G300600	-4.63437	-1.12173	-3.00139	0.515359	0.799623	0.0303041	0.538877	0.256777	Family of unknown function (DUF566)
Glyma.13G300700	-1.06547	-0.747383	0.466455	0.796453	11.2357	5.81593	5.89053	3.85706	galacturonosyltransferase 10
Glyma.13G303500	1.1948	0.0933964	0.937104	-0.154339	3.35791	8.02242	3.17195	3.95636	Ubiquitin carboxyl-terminal hydrolase family protein
Glyma.13G303700	-2.23495	0.270927	-2.17213	0.34488	40.5972	10.0309	31.2462	41.4051	B-box type zinc finger family protein
Glyma.13G303800	2.81929	-0.152091	2.52147	-0.439578	1.24809	9.15873	1.42299	1.54351	S-locus lectin protein kinase family protein
Glyma.13G304300	-1.38305	-0.818511	-0.21078	0.364609	22.9135	9.59314	16.5877	10.6562	Integrase-type DNA-binding superfamily protein
Glyma.13G308500	1.48073	0.387194	0.888528	-0.196387	1.47157	4.33113	1.43732	2.1977	glutamate receptor 5
Glyma.13G310000	-4.28542	-2.0294	-1.70502	0.570033	0.194274	0.0109402	0.149491	0.0106163	aspartic proteinase A1
Glyma.13G315300	2.88477	0.820773	3.11016	1.06597	0.164303	1.2384	0.0764481	0.16017	NAC domain containing protein 90
Glyma.13G316400	-1.81102	-1.02725	-0.677196	0.119297	281.413	84.9471	238.838	127.835	Ribosomal protein L1p/L10e family
Glyma.13G319100	-2.69955	-2.65732	0.613463	0.670737	1.16796	0.0822553	0.724812	0.078349
Glyma.13G320700	-1.10684	0.193917	-0.913905	0.40276	6.62683	3.44262	4.76553	5.99258	ARM repeat superfamily protein
Glyma.13G321900	-3.32386	-1.22054	-1.96582	0.142515	9.43971	0.88306	6.99084	3.14731	C2H2-type zinc finger family protein
Glyma.13G325900	-1.37804	-1.09203	-0.599729	-0.311898	70.8389	29.3765	77.2167	40.7757	plasma membrane intrinsic protein 2
Glyma.13G331600	-3.25746	-1.46039	-1.08791	0.713964	5.39428	0.524708	2.75579	1.07709	3-ketoacyl-CoA synthase 12
Glyma.13G331900	-1.09336	-0.546354	-0.205	0.354873	32.414	16.0103	23.0406	17.3253	Ribosomal L29 family protein
Glyma.13G334300	-1.62027	-0.916281	-0.651088	0.0589749	181.234	56.2254	152.565	78.5457	histone H2A 12
Glyma.13G335700	1.20138	0.490594	0.70105	-0.00283017	2.04328	4.68401	1.6968	2.7336	U-box domain-containing protein kinase family protein
Glyma.13G335900	2.85942	1.7644	0.469761	-0.621226	0.0296664	0.282276	0.0480325	0.198928	Protein of unknown function (DUF3741)
Glyma.13G337200	-2.4867	-1.39151	-0.883953	0.21879	0.549857	0.071856	0.472119	0.0945866	SCARECROW-like 14
Glyma.13G338000	-4.25023	-4.90894	0.820917	0.154285	0.803431	0.0370315	0.609752	0.0181042	ROTUNDIFOLIA like 5
Glyma.13G339800	1.09105	1.18791	-0.733074	-0.62336	4.54912	10.558	6.23174	16.3357	MATE efflux family protein
Glyma.13G342100	-3.85483	-3.82535	0.636725	0.676181	0.599924	0.0341572	0.315761	0.0195294	Cyclin family protein
Glyma.13G346700	2.32134	1.04209	2.79266	1.51455	2.34745	11.8528	0.666349	1.6714	homolog of carrot EP3-3 chitinase
Glyma.13G350500	-1.9454	-0.792781	-0.751241	0.41085	7.64084	1.99818	4.972	2.8426	Transducin family protein / WD-40 repeat family protein
Glyma.13G353800	-4.27344	-5.16743	3.19644	2.20025	0.366975	0.0195275	0.0586939	0	IQ-domain 26
Glyma.13G354900	-2.48084	-0.455814	-1.97076	0.0624939	82.1613	15.7505	68.8429	56.4109	NADP-malic enzyme 4
Glyma.13G355000	-2.54939	-3.19504	1.16194	0.523138	0.14747	0.0366304	0.0942282	0.0133563	ABC-2 and Plant PDR ABC-type transporter family protein
Glyma.13G357800	-2.70926	-1.85461	-0.516317	0.349506	30.79	4.42749	20.4041	5.89487	Sulfite exporter TauE/SafE family protein
Glyma.13G358900	1.53615	0.0157826	1.87364	0.362718	1.01176	2.99955	0.683801	0.782398	lysm domain GPI-anchored protein 2 precursor
Glyma.13G361300	-4.05357	-2.38619	-0.935885	0.743159	36.4518	1.3931	18.8411	2.62638	cadmium tolerance 1
Glyma.13G361700	-1.59344	-0.344791	-0.803045	0.452922	12.8963	4.44838	8.17216	7.19902	gibberellin 3-oxidase 1
Glyma.13G362900	-1.22658	-0.633352	-0.748961	-0.14533	15.1007	7.02203	15.4614	10.9184	Rubredoxin-like superfamily protein
Glyma.13G365300	3.04322	2.06087	-0.0454764	-1.02007	0.037092	0.389606	0.0649092	0.34584	Tetratricopeptide repeat (TPR)-like superfamily protein
Glyma.13G368900	1.05625	0.709621	0.150928	-0.184483	5.06236	11.499	5.11535	9.68628	RNI-like superfamily protein
Glyma.13G369400	-1.93017	-2.99292	1.01381	-0.0461696	0.543494	0.145796	0.507061	0.0686254	Integrase-type DNA-binding superfamily protein
Glyma.13G371600	-1.5759	-1.17882	0.0470352	0.458543	9.32997	3.32269	6.20516	3.00098	Rad23 UV excision repair protein family
Glyma.14G000500	1.20419	0.0823719	0.60316	-0.507073	5.52083	13.4206	6.69745	8.58674	chloride channel E
Glyma.14G002700	1.09057	-0.0958587	1.4502	0.274336	0.942744	2.0417	0.660744	0.741416	RING/U-box superfamily protein
Glyma.14G003800	3.68329	0.540439	3.07311	-0.0713115	0.883326	11.3705	0.76566	1.27062
Glyma.14G007300	1.14713	0.760691	0.471994	0.0944623	11.1482	25.3437	8.75569	17.5093	Protein of unknown function (DUF1423)
Glyma.14G007900	-2.46688	-1.57647	-1.0655	-0.162081	0.400752	0.0658172	0.355566	0.167609	DNA-directed RNA polymerase II
Glyma.14G008500	-1.16355	-0.77184	-0.147922	0.253727	21.3016	10.8169	18.6064	12.2607
Glyma.14G008700	1.63496	0.843873	0.511378	-0.272008	0.543953	1.79212	0.569338	1.13279	RPS5-like 1
Glyma.14G010100	1.59176	0.1525	1.67008	0.245299	2.46718	8.09009	1.86647	2.48185	amino acid permease 7
Glyma.14G010700	-2.39807	0.861045	-2.61914	0.64922	65.2212	13.9398	39.8291	78.0632
Glyma.14G010900	1.85998	-1.28533	2.00997	-1.12137	69.1228	285.794	137.022	68.3135	Aldolase superfamily protein
Glyma.14G015300	3.10713	0.979454	2.74328	0.616659	0.583043	4.74785	0.297303	0.712575	multidrug resistance-associated protein 3
Glyma.14G017900	1.48165	0.893035	0.555094	-0.0200118	5.74129	16.9158	5.04546	10.9717	lipid-binding serum glycoprotein family protein
Glyma.14G018800	-6.51496	-5.94627	0	0.51593	0.649894	0	0.393449	0	Bifunctional inhibitor/lipid-transfer protein/seed storage 2S albumin superfamily protein
Glyma.14G026200	3.07379	0.976206	0.790601	-1.29093	0.643335	6.05918	1.46922	3.2756	TRICHOME BIREFRINGENCE-LIKE 43
Glyma.14G028500	1.59174	-0.613724	1.76391	-0.42967	1.63706	4.67121	1.94314	1.02013	Pentatricopeptide repeat (PPR-like) superfamily protein
Glyma.14G034000	-1.90358	-1.43127	-0.562193	-0.0813195	4.1023	1.00738	3.77597	1.5249
Glyma.14G035900	-1.418	-0.274925	-0.914794	0.239424	62.1148	25.4891	48.9508	44.6923	RNA-binding (RRM/RBD/RNP motifs) family protein
Glyma.14G036600	-1.86894	-0.905486	-0.783608	0.192526	6.15403	1.80194	4.80879	3.06796	Aldolase superfamily protein
Glyma.14G036700	-1.28155	-0.879094	-0.195962	0.220655	53.0504	22.589	40.6879	23.1442
Glyma.14G040600	-1.53121	-0.398357	-0.277519	0.870268	380.019	146.067	198.041	166.671	calmodulin 5
Glyma.14G041000	-1.28488	-1.7522	0.625926	0.173256	2.19187	0.920076	1.79494	0.590697	Thioesterase superfamily protein
Glyma.14G042000	2.06156	2.3241	1.7441	2.0121	0.63138	2.79408	0.132661	0.762118	Zinc-binding alcohol dehydrogenase family protein
Glyma.14G048200	-7.21487	0.693751	-6.9998	0.920785	1.54296	0.00804173	0.610289	0.972131	Subtilisin-like serine endopeptidase family protein
Glyma.14G051600	3.3743	-0.246	3.73999	0.12485	0.978885	10.8071	0.700858	0.783542	Copper transport protein family
Glyma.14G051800	2.79696	-0.783237	2.38425	-1.17921	0.0594912	0.482912	0.127744	0.0829091	Calcium-binding EF-hand family protein
Glyma.14G052000	-2.90053	-1.69784	0.253298	1.4596	245.727	31.8711	76.8654	24.861	glycine-rich protein 3 short isoform
Glyma.14G053000	3.0238	1.13417	0.772298	-1.08899	0.227715	2.1458	0.455705	1.20297
Glyma.14G053400	-1.62834	-0.827725	-0.737352	0.0687798	4.43539	1.42582	3.50742	2.23236	Plant protein of unknown function (DUF827)
Glyma.14G053800	1.09612	1.06106	-0.441272	-0.469802	2.60579	5.81436	3.09647	7.27816
Glyma.14G054100	-1.02987	-0.540006	-1.25348	-0.750204	8.32818	4.44949	12.1838	9.83538	Transmembrane amino acid transporter family protein
Glyma.14G054600	-2.5659	-3.29225	1.16761	0.45107	1.05636	0.159417	0.72555	0.040487
Glyma.14G055300	-1.8858	-0.425445	-0.830377	0.6376	1.78358	0.49008	0.994542	0.790596	arogenate dehydrogenase
Glyma.14G057400	1.75608	-1.16608	2.49848	-0.411553	12.1696	43.8977	14.1838	7.47188	Leucine-rich repeat protein kinase family protein
Glyma.14G060500	1.00432	-0.550954	1.05743	-0.484795	24.8647	52.6044	30.6071	23.7575	ethylene-dependent gravitropism-deficient and yellow-green-like 2
Glyma.14G062000	1.35502	0.817262	0.466248	-0.0616007	9.42874	24.8194	8.2923	17.0881
Glyma.14G068400	3.08832	3.21196	1.6902	1.80909	0.277662	2.28833	0.0633674	0.692403	Calcium-dependent lipid-binding (CaLB domain) family protein
Glyma.14G068700	1.1998	-0.117226	0.935635	-0.372602	1.86674	4.54238	2.12386	2.24263	Protein kinase superfamily protein
Glyma.14G071600	3.37036	2.35589	0.472175	-0.532642	0.177991	1.92287	0.216372	1.34694	HXXXD-type acyl-transferase family protein
Glyma.14G074500	-2.35625	-0.399511	-1.57831	0.39323	0.871865	0.185846	0.497936	0.506779	RAD-like 6
Glyma.14G075500	-1.55751	-0.969216	-0.37477	0.219615	21.194	7.1976	15.7789	8.73494	O-Glycosyl hydrolases family 17 protein
Glyma.14G076100	-4.45832	-3.22284	-0.758832	0.481835	0.362715	0.0191097	0.259294	0
Glyma.14G078900	-3.4418	0.380798	-3.17351	0.653766	0.326007	0.0330473	0.134393	0.254294	Transducin/WD40 repeat-like superfamily protein
Glyma.14G079000	1.51938	0.0731885	1.56318	0.130322	1.54811	4.75587	1.30871	1.56308	Homeodomain-like superfamily protein
Glyma.14G079600	1.09265	0.642656	0.352534	-0.0871635	4.88094	11.4564	4.67684	8.4679	ADR1-like 1
Glyma.14G081600	-1.28178	-0.0714806	-0.924224	0.297919	54.9023	24.8633	42.1121	43.3426	Mov34/MPN/PAD-1 family protein
Glyma.14G084200	-2.45047	-4.94189	4.64973	2.0629	0.42785	0.0683358	0.0955502	0	basic helix-loop-helix (bHLH) DNA-binding superfamily protein
Glyma.14G087800	-4.00946	-6.46909	3.17597	0.623237	0.565674	0.029996	0.331487	0	Glycosyl hydrolase family 35 protein
Glyma.14G089800	-1.79436	-0.467263	-0.78156	0.554204	12.3869	3.63813	7.36855	5.84332	hydroxyproline-rich glycoprotein family protein
Glyma.14G090300	-3.15808	-1.67255	-1.19205	0.300547	3.87135	0.389261	2.66123	0.85899	DNA binding
Glyma.14G090900	-1.86173	-2.83972	1.66809	0.693343	0.59781	0.17478	0.322727	0.0504888	myb domain protein 84
Glyma.14G091300	2.34632	-0.182893	1.89955	-0.614998	0.460453	2.41591	0.596543	0.620934	glycosyl hydrolase family 10 protein / carbohydrate-binding domain-containing protein
Glyma.14G092100	-1.17532	-1.08177	0.0187925	0.122153	25.5526	11.3481	20.3008	10.6083	Transketolase family protein
Glyma.14G094700	2.07452	0.762109	0.428767	-0.878953	82.9034	369.48	127.033	257.619	glycine decarboxylase P-protein 2
Glyma.14G096600	-2.73289	-1.12575	-1.18984	0.416797	1.10942	0.166535	0.664775	0.296936	Glycosyl hydrolases family 32 protein
Glyma.14G102900	3.79892	1.46273	3.20699	0.858402	0.238699	3.25961	0.10968	0.332711	WRKY DNA-binding protein 40
Glyma.14G103100	4.00542	-0.0797261	5.01901	0.899903	1.09739	16.9601	0.457032	0.506279	WRKY DNA-binding protein 40
Glyma.14G104400	-3.57582	-1.71249	-1.19626	0.67694	1.03137	0.071458	0.539474	0.186594	Peroxidase superfamily protein
Glyma.14G105900	-1.16295	0.460272	-1.15096	0.48322	33.5259	16.5713	22.3794	34.716	RING/U-box superfamily protein
Glyma.14G108700	1.90285	0.0351651	1.97788	0.125764	0.929213	3.36382	0.683219	1.01632	Major facilitator superfamily protein
Glyma.14G110700	2.18661	1.84083	1.54677	1.21342	0.0822806	0.423504	0.0259023	0.124952	Glycosyl hydrolase family protein with chitinase insertion domain
Glyma.14G111400	2.13986	0.727689	1.17011	-0.230521	1.76605	8.44119	1.87033	3.49208	Plant protein of unknown function (DUF868)
Glyma.14G115700	-1.93982	1.42159	-2.89978	0.485005	1.89225	0.521387	1.31345	3.62184	adenine phosphoribosyltransferase 5
Glyma.14G116300	-3.73647	-0.39824	-2.9958	0.349002	2.10218	0.147834	1.36352	1.10945	Core-2/I-branching beta-1,6-N-acetylglucosaminyltransferase family protein
Glyma.14G129100	1.2967	0.851368	0.287251	-0.144848	1.64585	4.22389	1.61328	3.28606	RING/U-box superfamily protein
Glyma.14G131100	1.19393	0.983084	0.0803088	-0.117974	0.420234	0.987613	0.373385	0.876953	DDB1-CUL4 associated factor 1
Glyma.14G132400	1.65189	1.0517	0.503207	-0.093858	3.07983	8.38661	2.78255	5.97449	Ggamma-subunit 1
Glyma.14G134700	2.63746	2.06497	0.225266	-0.339016	0.0535781	0.358995	0.0601086	0.292816	Plant calmodulin-binding protein-related
Glyma.14G139800	1.08332	0.0296253	0.736812	-0.310568	3.56571	7.83566	3.79715	4.43034	ABC1 family protein
Glyma.14G141000	-4.08768	-0.575309	-2.62663	0.884624	935.837	52.1717	453.698	309.007	BURP domain-containing protein
Glyma.14G147800	-1.40337	-0.914253	-0.407083	0.0938404	7.88723	3.09536	6.6584	3.5394	emp24/gp25L/p24 family/GOLD family protein
Glyma.14G152100	1.50958	0.777247	0.362594	-0.357423	14.7953	45.9647	16.7782	34.3581	aldehyde dehydrogenase 3H1
Glyma.14G153600	3.00082	2.38157	1.18152	0.569584	0.073079	0.775433	0.0539845	0.326289
Glyma.14G156100	1.02587	0.777394	0.219885	-0.0170558	0.901865	1.88942	0.766664	1.56085	Pentatricopeptide repeat (PPR) superfamily protein
Glyma.14G156300	1.88673	0.878843	0.0865567	-0.912591	2.16231	9.05975	3.72772	7.715	Calcium-binding EF-hand family protein
Glyma.14G160700	-4.63263	-6.01828	1.88973	0.416047	0.271948	0.0073624	0.170718	0	basic helix-loop-helix (bHLH) DNA-binding superfamily protein
Glyma.14G166300	-1.55879	-0.598651	-0.740678	0.233935	5.22684	1.89161	4.08991	2.95311	Galactosyltransferase family protein
Glyma.14G170900	-1.50334	-1.04944	-0.0189352	0.449938	1.98137	0.729585	1.28205	0.687672	Glycosyl hydrolase family protein
Glyma.14G171100	-6.49618	-0.674926	-4.30331	1.565	0.201814	0	0.0611715	0.0346422	Protein of unknown function (DUF833)
Glyma.14G181000	-1.07825	-1.04679	0.446911	0.488686	2.63071	1.32467	1.74485	0.928478	Adenine nucleotide alpha hydrolases-like superfamily protein
Glyma.14G182700	2.13287	1.22584	-0.287847	-1.18629	0.350946	1.75832	0.737056	1.97901	Protein kinase superfamily protein
Glyma.14G186500	-1.5144	-1.04236	0.328164	0.812937	1.55025	0.574889	0.857001	0.431746	zinc ion binding;DNA binding;helicases;ATP binding;nucleic acid binding
Glyma.14G187800	-1.27449	-0.663317	-0.670105	-0.0477088	384.268	167.274	358.874	248.807	Ribosomal protein L16p/L10e family protein
Glyma.14G188300	-3.97724	1.08724	-5.0292	0.05437	1.75393	0.0965063	1.49519	3.51875	response to low sulfur 3
Glyma.14G189600	-2.07642	-1.14346	0.446517	1.39192	5.84253	1.31581	2.25831	0.844419	Heavy metal transport/detoxification superfamily protein
Glyma.14G190300	1.29369	0.995748	0.14685	-0.141808	5.4352	14.0703	4.94522	12.7941	RING/U-box superfamily protein
Glyma.14G190800	-2.37953	-1.60126	-0.860984	-0.0753875	38.6714	7.31589	35.6019	12.3516	Histone superfamily protein
Glyma.14G191300	2.27042	1.11425	0.263097	-0.877855	4.35226	24.1978	7.16913	19.7575	peptide transporter 1
Glyma.14G191700	-1.29467	-1.08435	0.215272	0.436403	13.4376	5.663	8.64814	4.53248	Duplicated homeodomain-like superfamily protein
Glyma.14G193900	1.45909	0.936687	0.356398	-0.155035	2.28154	6.55329	2.12378	4.78464	Double Clp-N motif-containing P-loop nucleoside triphosphate hydrolases superfamily protein
Glyma.14G194200	-3.7581	-4.43163	0.967871	0.29045	0.417777	0.0316154	0.306188	0.0139373
Glyma.14G195000	-1.6567	0.954925	-2.14879	0.488959	1.0024	0.442981	0.665516	1.55303	glutamine-dependent asparagine synthase 1
Glyma.14G198600	-1.08318	-0.430321	-0.953241	-0.291795	6.43514	3.29904	7.31711	6.2151	UDP-Glycosyltransferase superfamily protein
Glyma.14G200700	-5.81857	-0.683015	-1.92318	3.22183	10.121	1.72954	4.17327	3.0906	O-methyltransferase family protein
Glyma.14G200900	-2.36654	-1.17354	-0.642421	0.567851	87.1279	18.3288	54.5136	28.0898	O-methyltransferase family protein
Glyma.14G201100	-2.75222	-0.569589	-1.1989	0.991813	15.1105	2.52426	7.18476	5.38618	O-methyltransferase family protein
Glyma.14G201700	-6.62271	-5.47901	0	1.09161	0.28851	0	0.117121	0	Peroxidase superfamily protein
[truncated: 751 more rows]

## Sheet: TableS4
Table S4. Well-known abiotic stress-related DEGs in SS2-2
	Gene ID	Gene defination	logFC				FPKM				A. thaliana homolog
			SD/SC	TD/TC	SD/TD	SC/TC	SC	SD	TC	TD
MAPK signaling	Glyma.03G237600	Mitogen-activated protein kinase kinase kinase (MAPKKK)	-1.90143	-1.17446	-0.183432	0.551037	1.704	0.45486	1.00828	0.479158	AT1G09000.1
	Glyma.04G029700	Mitogen-activated protein kinase 1 (MPK)	1.16017	0.825735	0.163697	-0.159925	8.95417	20.972	8.66316	17.6127	AT1G10210.1
	Glyma.05G119500	BRI1-associated receptor kinase (BAK)	2.81619	0.525764	2.85547	0.56941	1.47103	10.5204	0.817486	1.40539	AT4G33430.1
	Glyma.05G211000	MAP kinase 4 (MPK)	1.3436	0.232924	0.160737	-0.943048	23.094	6.32749	20.9165	4.48602	AT4G01370.1
	Glyma.06G068400	EIN3-binding F box protein 1 (EBF)	1.01712	0.861538	0.0608047	-0.0854	11.8321	25.1266	10.7958	22.2545	AT2G25490.1
	Glyma.09G002600	Signal transduction histidine kinase, ethylene sensor (ETR)	1.41645	0.961862	-0.0674734	-0.509765	3.17994	8.14558	3.49606	7.77749	AT1G66340.1
	Glyma.12G192500	mitogen-activated protein kinase kinase kinase 17 (MAPKKK)	-3.70037	-2.98267	-0.0775405	0.653897	3.2504	0.239124	1.73591	0.221602	AT2G32510.1
	Glyma.15G051600	BRI1-associated receptor kinase (BAK)	1.11293	0.777648	0.337462	0.0123271	5.39269	11.9734	4.62465	8.94217	AT4G33430.1
	Glyma.15G172600	MAP kinase kinase 2 (MPKK)	1.62724	-0.560926	2.753	0.575796	10.7542	26.777	7.20097	8.89793	AT4G29810.1
	Glyma.16G032900	MAP kinase 4 (MPK)	1.04829	0.450732	0.50064	-0.0882135	3.80706	8.06353	3.29231	6.9715	AT4G01370.1
ROS	Glyma.14G152100	Aldehyde dehydrogenase 3H1 (ALDH)	1.50958	0.777247	0.362594	-0.357423	14.7953	45.9647	16.7782	34.3581	AT1G44170.1
	Glyma.15G276400	Copper amine oxidase family protein (CuAO)	2.30492	0.683526	1.52964	-0.0798738	4.3766	23.3118	4.06405	8.01771	AT4G12290.1
	Glyma.03G236300	Respiratory burst oxidase homolog B (RbohB)	2.19815	1.17801	0.573497	-0.43099	0.14689	0.677494	0.164508	0.408574	AT1G09090.2
Linoleic acid metabolism	Glyma.10G153900	Lipoxygenase 1 (LOX)	2.06078	0.954011	1.25823	0.159275	4.57953	19.957	3.50671	8.00746	AT1G55020.1
	Glyma.12G054700	Lipoxygenase 2 (LOX)	2.13094	1.56421	-0.169158	-0.727038	21.6477	103.232	30.9809	88.506	AT3G45140.1
	Glyma.12G191400	Hydroperoxide lyase 1 (HPL)	1.45659	-0.204094	1.07949	-0.572487	36.0056	104.51	45.9325	46.9684	AT4G15440.1
Ca2+ signaling	Glyma.02G275600	Calmodulin 1 (CALM)	-1.50269	-0.500409	-0.623852	0.394013	362.992	142.089	263.743	205.947	AT2G27030.3
	Glyma.14G040600	Calmodulin 1 (CALM)	-1.53121	-0.398357	-0.277519	0.870268	380.019	146.067	198.041	166.671	AT2G27030.3
	Glyma.09G236800	Calmodulin-like (CALM)	2.81219	0.551486	2.81246	0.553835	4.02446	29.8953	2.34906	3.9753	AT5G39670.1
	Glyma.07G229500	Calmodulin-like (CALM)	2.29644	0.817217	1.78802	0.324441	1.04162	5.43679	0.692637	1.42762	AT5G39670.1
	Glyma.19G255300	Cyclic nucleotide gated channel 1 (CNGC)	1.92831	0.611496	1.59845	0.288603	4.14655	16.5779	3.03976	5.24983	AT5G53130.1
	Glyma.09G168700	Cyclic nucleotide gated channel 20 (CNGC)	2.4358	0.687975	2.02967	0.289776	2.20102	13.2505	1.50075	3.35078	AT3G17700.1
TIR-NBS-LRR	Glyma.02G023900	TIR-NBS-LRR class	2.42585	0.862158	1.87498	0.323698	0.80484	4.9846	0.58629	1.31506	AT5G36930.2
	Glyma.03G087500	TIR-NBS-LRR class	2.20773	-0.202919	2.39763	-0.00324899	0.43613	1.98417	0.391964	0.341999	AT5G36930.2
	Glyma.03G087600	TIR-NBS-LRR class	1.21872	0.313528	1.00813	0.118662	1.86371	4.71905	1.49849	2.21116	AT5G36930.2
	Glyma.03G088100	TIR-NBS-LRR class	1.15385	0.474997	0.834563	0.172931	1.79854	4.32174	1.41193	2.2859	AT5G36930.2
	Glyma.06G259800	TIR-NBS-LRR class	2.49932	0.7438	1.90746	0.159566	2.67026	16.2337	2.07576	4.174	AT4G12010.1
	Glyma.15G160900	TIR-NBS-LRR class	3.12366	1.25383	1.64095	-0.227664	0.0376332	0.339721	0.038644	0.0970296	AT5G41750.1
	Glyma.16G006400	TIR-NBS-LRR class	2.07286	0.427127	1.5914	-0.0424534	0.675247	2.98035	0.595568	0.951016	AT5G41540.1
	Glyma.16G086500	TIR-NBS-LRR class	2.21699	0.243039	2.68971	0.726902	0.452265	2.18389	0.22815	0.295578	AT5G36930.2
	Glyma.16G159300	TIR-NBS-LRR class	2.55604	0	8.75298	6.03243	0.0711062	0.408998	0	0	AT5G36930.2
	Glyma.16G210600	TIR-NBS-LRR class	1.43048	0.907049	0.549011	0.0366519	3.30992	9.03572	2.7536	5.82352	AT5G36930.2
	Glyma.16G210800	TIR-NBS-LRR class	1.82381	0.779776	0.570963	-0.462868	1.43164	5.44523	1.70392	3.45575	AT5G36930.2
	Glyma.16G211400	TIR-NBS-LRR class	4.05331	1.30344	1.359	-1.37535	0.106761	2.0279	0.252754	0.718912	AT5G36930.2
	Glyma.16G213700	TIR-NBS-LRR class	3.74537	0.777705	1.68973	-1.27397	0.441513	5.88016	0.879797	1.72694	AT5G36930.2
CC-NBS-LRR	Glyma.01G133100	CC-NBS-LRR class	2.79483	1.75562	6.24401	5.12835	0.108955	0.788858	0	0.00736037	AT5G66910.1
	Glyma.17G180100	CC-NBS-LRR class	1.25329	0.952431	0.182398	-0.109155	1.70354	4.36116	1.64777	3.59033	AT5G66900.1
	Glyma.18G077900	CC-NBS-LRR class	1.90602	-0.823582	2.17221	-0.536568	0.594637	2.40868	0.750495	0.502265	AT1G53350.1
	Glyma.18G269500	CC-NBS-LRR class	1.11394	0.648474	0.469665	0.0135641	5.10126	11.4698	4.28417	7.63318	AT5G43470.1

## Sheet: TableS5
Table S5. TFs that universally respond to drought stress in both SS2-2 and Taekwang.
TF	Name	GeneID	log2(FoldChange)				FPKM
			SD/SC	TD/TC	SD/TD	SC/TC	SC	SD	TC	TD
GmZIP	GmbZIP8	Glyma.02G012700	1.7598	2.35768	-0.858448	-0.25229	7.76218	27.5328	8.1318	46.1334
	GmbZIP18	Glyma.03G003400	2.55566	2.46336	0.132433	0.0582197	0.928902	5.98186	0.817853	5.09864
	GmbZIP21	Glyma.03G123200	1.49553	2.35042	-0.795893	0.0684612	4.41962	12.9375	3.59434	20.9803
	GmbZIP22	Glyma.03G127600	1.42593	1.61431	-0.0201424	0.180187	6.39093	18.7084	5.08874	18.0511
	GmbZIP30	Glyma.04G022100	-2.18919	-5.42997	2.65827	-0.576005	4.05751	0.973558	5.42743	0.132421
	GmbZIP33	Glyma.04G039300	2.33771	3.25792	-1.04317	-0.113738	11.5558	60.4751	10.9041	115.868
	GmbZIP41	Glyma.05G108200	3.53096	7.12801	-5.3504	-1.70866	0.0717467	0.885327	0.228892	32.9576
	GmbZIP44	Glyma.05G166400	-1.91399	-1.83867	0.135862	0.220063	2.89227	0.740943	2.10215	0.685948
	GmbZIP47	Glyma.06G010200	1.83943	3.32078	-1.41446	0.0783168	2.57236	9.62644	2.14534	23.4489
	GmbZIP49	Glyma.06G029600	-1.59031	-2.80888	1.84248	0.635274	3.65125	1.26024	2.177	0.313559
	GmbZIP50	Glyma.06G040400	2.7183	3.7944	-1.12852	-0.0433852	6.19919	43.0072	5.66862	91.9515
	GmbZIP57	Glyma.06G314400	-1.49044	-1.51031	0.517188	0.511487	1.71887	0.653993	1.09578	0.431412
	GmbZIP58	Glyma.07G060400	3.35959	4.11847	-0.981668	-0.210123	1.78469	19.1892	1.80885	37.7706
	GmbZIP62	Glyma.08G124400	-1.51187	-1.86462	0.312354	-0.0297576	1.54663	0.555607	1.34071	0.420437
	GmbZIP70	Glyma.09G023600	-2.3307	-3.63973	1.63089	0.327802	8.23451	1.65631	5.70951	0.510682
	GmbZIP82	Glyma.11G065000	2.16719	3.35468	-1.20003	-0.00332193	4.67502	22.7975	4.13617	50.7469
	GmbZIP93	Glyma.11G186700	-2.06679	-2.47197	0.532265	0.137506	2.3184	0.585774	1.91027	0.381932
	GmbZIP124	Glyma.14G217200	1.10138	1.32114	-0.317694	-0.0879002	2.57355	5.69525	2.32676	6.64722
	GmbZIP127	Glyma.15G129700	-2.80289	-4.50457	1.8178	0.121173	4.6755	0.685629	3.79853	0.187157
	GmbZIP129	Glyma.15G232000	1.00853	1.21082	-0.107249	0.105012	6.27978	12.8683	5.19067	13.3493
	GmbZIP130	Glyma.16G029000	1.23902	2.34298	-0.822972	0.289328	8.58465	21.6252	6.27118	35.8234
	GmbZIP131	Glyma.16G092700	-1.44775	-1.42985	-0.812581	-0.788127	9.90034	3.92961	15.8297	6.51839
	GmbZIP134	Glyma.16G168400	1.22256	1.9944	-0.755305	0.0249908	1.27175	3.05653	1.09962	4.88912
	GmbZIP139	Glyma.17G255800	1.14529	1.57383	-0.669914	-0.233645	6.01309	13.5735	5.90939	20.1319
	GmbZIP147	Glyma.19G126800	1.13294	1.66874	-0.655305	-0.109976	3.97476	8.94935	3.55758	13.2453
	GmbZIP148	Glyma.19G130200	1.74696	1.41487	0.357961	0.0341386	7.15086	25.2955	6.12509	18.6386
	GmbZIP154	Glyma.19G252600	2.29183	3.47692	-1.09346	0.102102	6.4018	33.2785	5.31712	67.7021
GmDREB	GmDREB2A;1	Glyma.02G261700	3.5951	4.56017	-1.65768	-0.684608	0.434332	5.72312	0.617761	16.5337
	GmDREB2	Glyma.04G041200	4.31331	7.63976	-3.76818	-0.433379	0.287497	6.0744	0.349888	74.5932
	GmDREB2	Glyma.06G042100	4.66252	6.00754	-2.72361	-1.36204	0.447965	12.853	1.0245	76.7437
	GmDREB1A;1	Glyma.09G147200	6.67287	11.5384	-4.2454	0.616493	0.0039265	0.522893	0.00218598	9.1811
	GmDREB2A;2	Glyma.14G056200	4.48811	5.66431	-1.84806	-0.65622	0.183128	4.2407	0.248894	14.2066
	GmDREB1A;2	Glyma.16G199000	7.43561	9.39214	-2.01686	0	0	0.59297	0	2.29062
GmERF	GmERF10	Glyma.02G066200	2.61514	3.6637	-1.52633	-0.462546	0.152789	1.0877	0.183195	2.74808
	GmERF13	Glyma.02G080200	5.07492	8.39337	-2.72033	0.599819	0.00944283	0.392721	0.0047922	2.48709
	GmERF15	Glyma.02G236800	3.41846	4.24056	-1.07366	-0.244825	0.17059	1.89312	0.172774	3.68628
	GmERF36	Glyma.05G063500	1.94338	1.96104	-0.418075	-0.397013	4.20023	16.847	4.88659	20.9048
	GmERF37	Glyma.05G063600	1.70043	2.25179	-0.808729	-0.244565	1.20241	4.31115	1.36065	6.95528
	GmERF39	Glyma.05G186700	6.27153	5.52153	-1.45907	-2.20366	0.0139663	1.31998	0.0636804	3.35035
	GmERF50	Glyma.06G290000	2.55678	3.20847	-1.18182	-0.523766	2.74071	17.4085	3.51062	36.8982
	GmERF62	Glyma.08G216600	-4.03763	-5.62728	1.25949	-0.31218	6.13775	0.395525	6.7009	0.122551
	GmERF67	Glyma.08G320700	-1.94023	-1.51685	-0.264326	0.162705	13.4555	3.49356	10.1531	3.82332
	GmERF73	Glyma.10G007000	6.84286	6.96653	-1.59255	-1.432	0.0375848	5.02685	0.0959635	13.8751
	GmERF75	Glyma.10G016500	2.27265	4.55312	-2.03436	0.257646	0.145076	0.737338	0.107433	2.72832
	GmERF81	Glyma.10G118900	3.01159	3.39408	-0.511581	-0.124579	2.69404	23.0229	2.57212	30.6455
	GmERF82	Glyma.10G186800	4.85815	3.29289	-0.276284	-1.8356	0.0229971	0.850306	0.0832526	0.952754
	GmERF85	Glyma.10G194200	5.00858	8.43441	-3.42155	0.0335161	0.0347112	1.18276	0.0284631	11.8677
	GmERF89	Glyma.11G036400	1.92048	1.44885	0.385314	-0.0808527	4.23637	16.4468	3.93189	12.034
	GmERF91	Glyma.12G117000	2.27557	3.86051	-2.26267	-0.66768	3.11672	16.5783	4.46585	74.3195
	GmERF93	Glyma.12G226600	1.27652	2.36223	-1.01537	0.080996	3.0764	7.67672	2.50732	15.1173
	GmERF119	Glyma.15G077100	2.70087	3.6492	-1.12274	-0.163927	0.574737	4.03657	0.573988	8.30428
	GmERF122	Glyma.15G152000	2.61166	3.68299	-1.05695	0.0247718	4.48791	30.1362	4.01271	58.224
	GmERF135	Glyma.17G145300	1.38219	1.39631	-0.289295	-0.272717	6.66171	18.1187	7.03443	20.8737
	GmERF153	Glyma.20G070000	3.40966	4.97397	-1.51377	0.0588247	3.03093	35.0667	2.62004	92.1914
	GmERF154	Glyma.20G070100	4.49676	9.24356	-3.6643	1.10696	0.457364	11.4151	0.197506	131.436
	GmERF157	Glyma.20G195900	6.18386	7.59632	-1.30071	0.146405	0.0243336	1.90564	0.0180317	4.44326
	GmERF160	Glyma.20G203700	3.06874	5.28541	-2.1702	0.063849	0.387384	3.3557	0.32598	13.8352
GmHDZIP	Gmhd11	Glyma.02G171300	-2.926	-4.64838	1.91498	0.197452	1.85805	0.245927	1.41914	0.0622266
	Gmhd19	Glyma.04G231400	1.96791	3.99525	-1.62881	0.411849	2.51405	10.6551	1.69735	30.1501
	Gmhd20	Glyma.05G030000	2.71917	2.7766	-0.207473	-0.138672	17.8623	126.137	17.3479	137.018
	Gmhd22	Glyma.05G109500	1.2929	2.30716	-1.33865	-0.317912	10.4053	26.7911	11.0925	62.4815
	Gmhd23	Glyma.05G166400	-1.91399	-1.83867	0.135862	0.220063	2.89227	0.740943	2.10215	0.685948
	Gmhd26	Glyma.06G086600	-2.05816	-2.76277	0.848236	0.151271	5.61054	1.32415	4.33991	0.710438
	HD ZIP IV	Glyma.06G303700	-2.07477	-1.89827	0.167634	0.350646	5.52755	1.29554	3.67172	1.08845
	Gmhd31	Glyma.07G019500	-2.63323	-4.18065	1.46227	-0.0743238	5.24183	0.878853	4.77012	0.311834
	Gmhd32	Glyma.07G052100	5.69755	8.09732	-2.72212	-0.292302	1.18315	71.689	1.38145	432.228
	Gmhd37	Glyma.08G124400	-1.51187	-1.86462	0.312354	-0.0297576	1.54663	0.555607	1.34071	0.420437
	Gmhd44	Glyma.08G298400	-1.06004	-1.61457	0.880184	0.337396	27.4299	14.0871	19.5769	7.12153
	Gmhd45	Glyma.09G023600	-2.3307	-3.63973	1.63089	0.327802	8.23451	1.65631	5.70951	0.510682
	Gmhd48	Glyma.09G143700	1.59374	1.8154	-0.28626	-0.0582445	0.487427	1.49239	0.427406	1.74121
	Gmhd54	Glyma.10G238100	-2.00393	-2.61421	1.08509	0.483977	11.273	2.94905	6.8497	1.39063
	Gmhd61	Glyma.12G075800	-1.26961	-1.73934	0.628211	0.170652	7.65087	3.28742	5.92398	1.99519
	Gmhd62	Glyma.12G100100	-2.70755	-3.43827	0.874993	0.15117	8.35781	1.32251	6.54909	0.684634
	Gmhd66	Glyma.13G169900	1.30491	1.04572	-0.0465618	-0.295973	2.85951	7.50228	3.12973	7.10336
	Gmhd68	Glyma.15G016500	-1.80838	-3.21758	1.85906	0.46469	1.54768	0.484904	1.01189	0.111907
	Gmhd69	Glyma.15G129700	-2.80289	-4.50457	1.8178	0.121173	4.6755	0.685629	3.79853	0.187157
	Gmhd71	Glyma.15G269100	1.70257	2.50499	-1.29545	-0.483559	1.79569	6.41445	2.13924	14.3385
	Gmhd72	Glyma.16G021000	6.57133	10.1945	-4.30564	-0.627706	0.219765	23.6844	0.319861	436.17
	Gmhd75	Glyma.17G096700	2.38507	3.09622	-1.12714	-0.407356	14.1559	79.0478	16.281	161.601
	HD ZIP IV	Glyma.20G156500	-2.17145	-2.00686	0.166251	0.341776	5.13614	1.17707	3.6378	1.0441
GmMYB	GmMYB004	Glyma.02G009800	1.69392	2.06427	-0.21193	0.165649	0.203395	0.685593	0.159129	0.778786
	GmMYB016	Glyma.04G004100	-4.99534	-4.83831	0.376354	0.550636	48.6244	5.13634	28.9663	5.06463
	GmMYB017	Glyma.04G080600	-3.45637	-4.9326	1.72863	0.260576	3.88067	0.345413	2.77314	0.100712
	GmMYB019	Glyma.04G166900	-1.75	-2.74582	0.607095	-0.37683	13.8155	4.44088	16.1374	2.7804
	GmMYB021	Glyma.04G205100	-2.58975	-3.09288	0.778099	0.282839	7.34839	1.20935	5.06568	0.629542
	GmMYB064	Glyma.05G027000	-8.46124	-6.71957	-1.49461	0.285592	43.1465	0.108748	29.4219	0.299471
	GmMYB074	Glyma.05G051700	-1.60143	-1.28777	-0.106097	0.21528	2.14126	0.74661	1.62797	0.768618
	GmMYB082	Glyma.05G072600	-4.03	-4.37472	0.814403	0.481672	1.51342	0.0818753	0.974151	0.0512784
	GmMYB093	Glyma.05G234600	2.71308	5.62908	-2.07084	0.849233	0.82124	5.74172	0.399349	23.5161
	GmMYB101	Glyma.06G082300	-3.64392	-4.97083	1.86041	0.535565	1.90937	0.147225	1.10518	0.0347396
	GmMYB119	Glyma.06G195600	-1.64333	-2.04746	0.909283	0.517206	18.1511	6.30538	11.5653	3.16242
	GmMYB129	Glyma.07G100700	1.59612	1.86723	-0.549569	-0.269455	0.700383	2.19051	0.724025	3.00345
	GmMYB140	Glyma.07G126900	-6.28377	-4.61293	-1.39268	0.295557	1.95142	0.0213053	1.35704	0.0632993
	GmMYB141	Glyma.07G132400	-2.44385	-4.27912	2.17748	0.354238	12.5189	2.40213	8.81586	0.502946
	GmMYB153	Glyma.07G189300	3.17635	2.48781	-0.551651	-1.23464	0.328771	3.1528	0.655332	4.34677
	GmMYB157	Glyma.08G059900	3.37679	3.89186	-1.18855	-0.670967	0.214603	2.49775	0.320012	5.29927
	GmMYB171	Glyma.09G038900	-5.76847	-12.5677	7.81268	0.924601	46.4308	0.760123	20.7461	0
	GmMYB176	Glyma.11G142900	2.08147	4.25462	-1.45336	0.732821	3.0111	14.3918	1.57903	36.3695
	GmMYB197	Glyma.13G063200	2.06595	4.39813	-2.63791	-0.292035	0.379626	1.69798	0.431226	9.98269
	GmMYB198	Glyma.13G066600	-2.43442	-3.23918	1.30254	0.508534	0.636121	0.0890438	0.377747	0.0155071
	GmMYB207	Glyma.13G247200	2.89541	3.32603	-1.09503	-0.662783	1.13593	9.06941	1.52864	17.9834
	GmMYB210	Glyma.14G086500	1.33457	2.56491	-0.990397	0.247817	2.29994	6.12427	1.7274	11.4851
	GmMYB221	Glyma.15G041100	2.5483	2.86858	-0.803893	-0.471267	1.45539	10.3487	1.89177	17.5774
	GmMYB224	Glyma.15G144000	-9.96469	-11.3587	2.67409	1.20084	24.7232	0.0184971	8.86292	0
	GmMYB239	Glyma.17G099800	-4.43638	-2.98296	-0.880367	0.576217	72.3324	3.46322	41.6779	5.76021
	GmMYB240	Glyma.17G231900	-4.18907	-5.07378	1.23077	0.354365	0.854205	0.047414	0.648215	0.0183907
	GmMYB3R-5	Glyma.18G040700	3.2794	3.91267	-0.668724	-0.00775973	0.29187	3.15344	0.276258	4.57045
	GmMYB3R-6	Glyma.19G024700	-1.53436	-2.13113	1.12779	0.542302	27.3912	9.96775	17.3035	4.36892
	GmMYB4R-2	Glyma.19G214900	-5.80015	-6.12832	0.459459	0.138871	3.30438	0.0628873	2.72065	0.0440229
GmNAC	GmNAC003	Glyma.01G051300	7.58679	10.0676	-2.66136	-0.168999	0.0185466	4.02057	0.0196968	24.1725
	GmNAC010	Glyma.02G109800	3.15402	6.62265	-2.41973	1.05795	0.621819	5.53531	0.26238	27.3789
	GmNAC012	Glyma.02G222300	1.24566	2.09902	-0.626489	0.234602	5.54474	13.6216	4.08145	19.5591
	GmNAC013	Glyma.02G240500	-2.75242	-2.02447	-0.257503	0.489725	1.21948	0.206136	0.79692	0.227409
	GmNAC015	Glyma.04G078600	-2.60149	-3.43594	1.28307	0.454201	1.94379	0.335263	1.27714	0.135714
	GmNAC018	Glyma.04G208300	2.84155	3.53408	-1.42007	-0.718538	0.843749	6.40588	1.26232	16.1431
	GmNAC023	Glyma.05G025500	2.33886	3.23118	-2.05248	-1.1533	0.134655	0.704111	0.271963	2.80836
	GmNAC033	Glyma.05G202300	-3.46183	-4.06475	0.93153	0.34249	5.59888	0.527782	4.1178	0.238515
	GmNAC034	Glyma.06G080200	-3.30304	-4.09271	1.02149	0.227664	0.738754	0.084145	0.578042	0.036601
	GmNAC035	Glyma.06G114000	1.95684	3.29795	-1.73816	-0.388303	12.5129	52.8111	14.8789	165.608
	GmNAC038	Glyma.06G154400	3.53938	6.47152	-3.58375	-0.621668	0.974586	12.8367	1.47698	141.439
	GmNAC039	Glyma.06G157400	2.66033	2.26035	-0.371585	-0.759399	1.619	11.3536	2.58077	13.762
	GmNAC043	Glyma.06G248900	5.24924	8.82404	-3.70376	-0.101961	0.408346	18.936	0.444843	223.74
	GmNAC044	Glyma.06G249100	4.19795	3.2294	1.38052	0.418496	0.251472	5.01536	0.151037	1.83374
	GmNAC047	Glyma.07G048100	-1.98285	-4.22785	2.87285	0.636376	1.75514	0.459399	1.03362	0.0586505
	GmNAC054	Glyma.08G009700	-2.18711	-3.22688	0.901085	-0.128569	1.67744	0.405176	1.71079	0.168667
	GmNAC058	Glyma.08G156500	1.13677	1.05684	0.103527	0.0337029	3.98484	9.41502	3.47323	8.12384
	GmNAC066	Glyma.09G167400	-2.57151	-2.24963	-0.192743	0.141708	1.52162	0.265701	1.19929	0.285491
	GmNAC074	Glyma.10G219600	1.29643	1.63741	-0.39483	-0.0462708	7.00923	18.1572	6.39751	22.2397
	GmNAC078	Glyma.11G182000	6.14166	6.15095	0.0124465	0.035948	0.0490307	4.43035	0.0505136	3.96347
	GmNAC082	Glyma.12G091200	3.02613	7.5056	-0.321674	4.14008	0.211271	2.25896	0.0117984	2.66072
	GmNAC084	Glyma.12G148900	1.80087	1.9249	-0.425092	-0.290841	0.974409	3.76922	1.04229	4.78278
	GmNAC085	Glyma.12G149100	4.20781	8.57925	-4.90485	-0.485331	0.153884	3.35496	0.215254	90.6596
	GmNAC088	Glyma.12G186200	2.92619	3.3845	0.139476	0.614956	0.0655027	0.524365	0.0387825	0.484644
	GmNAC092	Glyma.12G221500	4.34221	9.19035	-4.69861	0.175748	0.259293	5.68063	0.223694	132.977
	GmNAC101	Glyma.13G279900	4.63181	8.13805	-4.0592	-0.526967	0.399039	11.1762	0.544471	168.058
	GmNAC102	Glyma.13G280000	4.55252	5.60579	-0.0921374	0.971577	0.118525	3.11212	0.0540498	3.05205
	GmNAC114	Glyma.15G078300	1.65161	2.29026	0.335546	0.98957	0.799801	2.56567	0.346929	2.01913
	GmNAC124	Glyma.16G043200	3.41039	4.67239	-1.79367	-0.526674	1.19655	14.2514	1.57035	46.0623
	GmNAC129	Glyma.16G217400	-3.05781	-2.78456	0.0557726	0.347512	3.13948	0.398387	2.35972	0.370071
	GmNAC151	Glyma.20G192300	1.29757	1.31915	-0.261821	-0.232007	9.07964	23.1945	9.1282	26.2339
GmWRKY	GmWRKY9	Glyma.01G053800	2.38251	2.90022	-0.742666	-0.221436	0.412217	2.43602	0.455105	4.18132
	GmWRKY28	Glyma.01G056800	2.06649	2.0076	-0.680367	-0.725554	0.372753	1.58372	0.506865	2.28246
	GmWRKY12	Glyma.01G224800	3.92208	4.15961	0.0634374	0.295894	0.124147	1.9001	0.0854217	1.77719
	GmWRKY54	Glyma.02G010900	2.98491	3.4147	-0.267315	0.157667	0.607038	4.94982	0.417207	5.48908
	GmWRKY79	Glyma.02G112100	2.8672	1.45357	1.60144	0.192683	3.26601	24.8354	2.45837	7.79715
	GmWRKY32	Glyma.02G115200	1.46749	2.36719	-0.665984	0.241224	0.719843	2.22352	0.569	3.17144
	GmWRKY49	Glyma.02G232600	3.12094	4.74959	-1.2141	0.418103	2.45246	22.6455	1.6111	48.7192
	GmWRKY29	Glyma.03G176600	-3.43766	-3.09392	-0.480273	-0.1251	0.333293	0.0333681	0.350886	0.0499755
	GmWRKY17	Glyma.04G061400	2.53512	2.06607	1.08396	0.613127	0.730369	4.32016	0.414205	1.89016
	GmWRKY50	Glyma.04G076200	2.72206	2.25859	-0.191415	-0.651355	0.305067	2.17728	0.448888	2.33112
	GmWRKY21	Glyma.04G218700	4.01401	4.19982	0.82423	1.00243	0.374852	6.20758	0.170872	3.36851
	GmWRKY35	Glyma.05G160800	2.55196	3.13178	-0.283024	0.308395	0.657914	4.02294	0.444499	4.59942
	GmWRKY46	Glyma.05G215900	3.06444	2.37993	1.34968	0.666838	0.982997	8.66971	0.493879	3.27934
	GmWRKY37	Glyma.06G077400	1.69288	1.99113	0.308506	0.611545	1.00675	3.36346	0.58044	2.47444
	GmWRKY143	Glyma.06G125600	4.39018	2.74579	2.03974	0.395154	0.0410715	1.17963	0.0282831	0.279242
	GmWRKY61	Glyma.06G147100	3.2691	2.20824	1.33646	0.279584	7.3494	75.6164	5.17785	27.1064
	GmWRKY89	Glyma.06G307700	2.0382	2.06615	-0.338607	-0.295517	0.248083	1.08668	0.279621	1.34649
	GmWRKY71	Glyma.07G023300	2.34567	4.09717	-1.46262	0.306749	0.299953	1.66536	0.234915	4.53242
	GmWRKY116	Glyma.07G133700	-6.24353	-8.69017	2.67409	0.137837	1.78203	0.018548	1.39879	0
	GmWRKY101	Glyma.07G238000	1.97391	2.98168	-0.208952	0.805083	0.286582	1.10621	0.140845	1.38664
	GmWRKY48	Glyma.08G118200	1.42717	1.68196	-0.192841	0.0768475	0.782889	2.34746	0.691616	2.51526
	GmWRKY6	Glyma.08G142400	3.86551	3.22428	0.505814	-0.133673	4.67226	71.6207	4.37218	46.1337
	GmWRKY56	Glyma.08G218600	3.71706	6.34158	-2.06107	0.56836	0.0491014	0.716292	0.0286366	2.88332
	GmWRKY23	Glyma.09G005700	2.58054	4.62701	-1.51651	0.529478	2.00612	12.1293	1.16096	32.2721
	GmWRKY47	Glyma.09G061900	1.32848	2.31992	-1.03136	-0.0359568	4.24598	10.9485	3.7472	20.7888
	GmWRKY106	Glyma.09G280200	3.00006	3.37977	1.0309	1.40421	0.141171	1.04979	0.0335508	0.573109
	GmWRKY69	Glyma.10G011300	5.2274	3.92532	0.569844	-0.706954	0.10553	4.10155	0.15358	2.55211
	GmWRKY14	Glyma.11G053100	1.30183	2.04505	-0.95392	-0.202583	3.72288	9.22553	3.71497	16.6468
	GmWRKY19	Glyma.11G163300	5.3487	5.0791	-0.192286	-0.473311	0.112179	4.89661	0.136565	5.28955
	GmWRKY44	Glyma.12G152600	1.10863	1.24888	-0.252151	-0.102269	2.42453	5.50206	2.22396	6.10878
	GmWRKY52	Glyma.13G289400	2.54829	2.43634	-0.350855	-0.452983	0.425268	2.61676	0.516195	3.19256
	GmWRKY36	Glyma.13G310100	4.03767	5.33207	-0.853047	0.444996	0.451284	7.84463	0.285461	13.2486
	GmWRKY27	Glyma.13G370100	2.77268	2.46782	-0.352094	-0.644862	1.06421	7.5839	1.49783	9.04489
	GmWRKY39	Glyma.14G200200	2.80259	4.04265	-1.11117	0.126644	1.99726	14.5854	1.55165	29.2772
	GmWRKY67	Glyma.15G003300	2.05348	2.58856	-0.571646	-0.0259295	1.05781	4.66423	0.997083	6.62592
	GmWRKY94	Glyma.15G110300	3.44736	3.51876	0.321588	0.398965	1.42375	16.1841	0.942686	12.265
	GmWRKY110	Glyma.17G011400	3.37023	6.42267	-2.25968	0.783925	0.0639781	0.677802	0.0306873	2.99269
	GmWRKY111	Glyma.17G035400	4.48707	6.37818	-2.22828	-0.332115	0.216151	5.3001	0.256346	22.3425
	GmWRKY30	Glyma.17G222300	3.75376	-3.47437	6.94063	-0.289858	0.36751	5.09994	0.420249	0.0463343
	GmWRKY62	Glyma.18G056600	5.08564	9.54603	-0.44258	3.95698	0.0241722	1.07735	0	1.38021
	GmWRKY53	Glyma.19G094100	6.00471	5.66246	-2.88863	-3.1822	0.0111706	1.05632	0.12532	7.23799
	GmWRKY85	Glyma.19G217800	2.17165	5.46534	-3.19537	0.0926232	0.39357	1.9994	0.34453	16.847
	GmWRKY160	Glyma.19G254800	3.90803	1.84127	1.65299	-0.415983	1.36872	21.2352	1.54192	6.43915
	GmWRKY66	Glyma.20G028000	3.14081	2.7119	0.280412	-0.148056	0.796006	7.15436	0.732177	5.59002
